# Supplementary material for: Cryptosporidium parvum vaccine candidates are incompletely modified with O-linked-N-acetylgalactosamine or contain N-terminal N-myristate and S-palmitate
Source: PLoS One. 2017 Aug 8;12(8):e0182395. doi: 10.1371/journal.pone.0182395 (PMC5549699; doi:10.1371/journal.pone.0182395)
Supplement: S1 Excel File — The list of unique peptides was used to make Table 1 in the main text, as shown as the representative peptides (sheet 1). The Gp40 peptides differ in the number of HexNAc residues present and the number of spectra observed. There are 14 unique peptide sequences with varying number of HexNAc residues, and N-terminal degradation products represented by the Gp15 peptide in Table 1. There are two unique glycopeptide sequences represented by two of the Thr-rich peptides of Gp20. The first peptide has two unique sequences, resulting from an atypical trypsin cleavage between the terminal (107)PKPK(110), with cleavage after Lys-108. Sheet 2 contains detailed information about each manually verified PEAKS spectrum match. These spectra were re-annotated using the GlycoReSoft software developed in-house, as described in the methods section. These re-annotated spectra have been deposited in the PRIDE repository as.svg image files, Their concatenated name refers to the Source File-raw and the Scan# of the individual spectrum (columns O and P, respectively, in sheet 2 of S1 Excel File). An example re-annotated spectrum is provided in S4 Fig. (XLSX) [file pone.0182395.s001.xlsx]

## Sheet: Fig 2
								protein:	GP900
	PEAK LIST								ASSIGNMENTS									Precursor
									peptide= (31)DVPVEGSSSSSSSSSSSSSSSSSTSTVAPANK(62) + 20HexNAcs									Meas. m/z	δ (ppm)
	SPECTRUM - MS								Meas. m/z	Calc. m/z	δ (Da)	δ (ppm)	Rel. Int. (%)	z	Annotation	Formula		1757.23	-0.6
	02-17-2015_WTD_QE+.raw								147.113	147.113	0.0001	0.7	0.1	1	y1	C6H14N2O2
	FTMS + p NSI d Full ms2 1757.73@hcd30.00 [100.00-6000.00]								261.156	261.156	-0.0002	-0.9	0.64	1	y2	C10H20N4O4
	Scan #: 3062								312.156	312.155	0.0004	1.3	0.12	1	b3	C14H21N3O5
	RT: 14.75								332.193	332.193	-0.0001	-0.4	0.13	1	y3	C13H25N5O5
	m/z	Intensity	Relative	Charge					411.229	411.224	0.0052	12.6	0.17	1	b4	C19H30N4O6
									429.246	429.246	0.0001	0.2	4.52	1	y4	C18H32N6O6
	100.04	3141	0.11	1					500.283	500.283	0.0003	0.6	2.36	1	y5	C21H37N7O7
	101.024	1342.2	0.05	1					540.266	540.266	-0.0005	-0.9	0.04	1	b5	C24H37N5O9
	104.596	607.2	0.02	0					597.291	597.288	0.0033	5.6	0.02	1	b6	C26H40N6O10
	108.045	121416	4.22	1					599.352	599.351	0.0014	2.3	0.25	1	y6	C26H46N8O8
	109.029	80848.4	2.81	0					684.32	684.32	-0.0003	-0.4	0.13	1	b7	C29H45N7O12
	109.037	955.7	0.03	0					700.394	700.399	-0.0043	-6.2	0.17	1	y7	C30H53N9O10
	109.048	6717.3	0.23	1					771.349	771.352	-0.0029	-3.8	0.08	1	b8	C32H50N8O14
	110.032	4095.6	0.14	1					787.427	787.431	-0.0039	-5	0.16	1	y8	C33H58N10O12
	110.061	8926.9	0.31	1					858.383	858.384	-0.0015	-1.7	0.05	1	b9	C35H55N9O16
	112.051	2416.9	0.08	0					888.48	888.479	0.0012	1.3	0.09	1	y9	C37H65N11O14
	114.055	10748.3	0.37	0					903.477	903.478	-0.0014	-1.5	0.03	1	y7*	C38H66N10O15
	116.071	19870	0.69	0					945.426	945.416	0.0102	10.8	0.07	1	b10	C38H60N10O18
	121.053	952.4	0.03	0					975.507	975.511	-0.0039	-3.9	0.03	1	y10	C40H70N12O16
	122.061	16199.4	0.56	0					990.509	990.51	-0.0009	-0.9	0.05	1	y8*	C41H71N11O17
	124.04	8932	0.31	0					1032.45	1032.45	0.0045	4.3	0.04	1	b11	C41H65N11O20
	125.858	1101.5	0.04	0					1062.54	1062.54	-0.0044	-4.1	0.03	1	y11	C43H75N13O18
	126.055	1.32615e+06	46.09	1					1119.47	1119.48	-0.0095	-8.5	0.03	1	b12	C44H70N12O22
	126.249	842.2	0.03	0					1149.56	1149.57	-0.012	-10.4	0.03	1	y12	C46H80N14O20
	127.039	152926	5.32	0					1206.52	1206.51	0.0123	10.2	0.03	1	b13	C47H75N13O24
	127.058	80294	2.79	1					1293.54	1293.54	-0.0077	-5.9	0.03	1	b14	C50H80N14O26
	128.042	8311.1	0.29	1					1352.65	1352.65	-0.0003	-0.2	0.03	1	y12*	C54H93N15O25
	128.06	4589.9	0.16	1					1375.59	1375.61	-0.0198	-14.4	0.09	2	y30	C105H176N32O54
	128.071	1227.6	0.04	1					1477.13	1477.15	-0.0131	-8.9	0.08	2	y30*	C113H189N33O59
	129.102	8770.7	0.3	0					1482.64	1482.66	-0.0109	-7.4	0.51	2	M	C114H190N34O58
	130.087	1241.7	0.04	0					1578.68	1578.69	-0.0068	-4.3	0.04	2	y30**	C121H202N34O64
	136.062	9209.7	0.32	0					1584.18	1584.2	-0.0132	-8.3	0.54	2	M*	C122H203N35O63
	137.829	805.9	0.03	0					1680.22	1680.23	-0.0107	-6.4	0.03	2	y30***	C129H215N35O69
	138.055	1.7753e+06	61.71	1					1685.72	1685.73	-0.0173	-10.3	0.32	2	M**	C130H216N36O68
	138.276	1324.9	0.05	0					1729.74	1729.76	-0.018	-10.4	0.03	2	y31***	C134H224N36O70
	139.058	124383	4.32	1					1758.74	1758.74	-0.001	-0.5	0.03	2	b30*4	C136H222N34O74
	140.06	7102.5	0.25	1					1787.25	1787.27	-0.02	-11.2	0.16	2	M***	C138H229N37O73
	140.071	18361.8	0.64	1					1888.78	1888.81	-0.0329	-17.4	0.05	2	M*4	C146H242N38O78
	141.102	4346.8	0.15	0					1990.83	1990.89	-0.0589	-29.6	0.03	1	y17**	C77H131N21O40
	143.825	1340.4	0.05	0
	144.066	1.88534e+06	65.53	1
	144.302	1260.8	0.04	0
	145.05	7575.2	0.26	0
	145.069	115164	4	1
	146.07	11126.6	0.39	1
	147.113	2745.3	0.1	0								(0.51, 0.54, 0.32, 0.16, and 0.05%)
	150.055	44190.8	1.54	0
	151.058	1427.1	0.05	0
	152.056	8319.1	0.29	0
	156.066	7448.7	0.26	0
	162.075	5759.5	0.2	0
	168.066	630547	21.92	1
	169.049	2580.2	0.09	0
	169.069	48065.6	1.67	1
	169.098	4889.1	0.17	0
	169.133	6002.3	0.21	0
	170.071	4901.9	0.17	1
	185.723	981.8	0.03	0
	186.076	2.59014e+06	90.03	1
	186.423	1846.4	0.06	0
	187.079	221216	7.69	1
	188.081	22222.2	0.77	1
	189.086	804.2	0.03	0
	197.13	4300	0.15	0
	198.867	1719.4	0.06	0
	201.123	1133	0.04	0
	203.681	1317.4	0.05	0
	204.087	2.877e+06	100	1
	204.484	2505.1	0.09	0
	205.09	237442	8.25	1
	206.091	29719.6	1.03	1
	207.094	1037.3	0.04	0
	209.077	2883.8	0.1	0
	210.025	7485.8	0.26	0
	219.011	2738.6	0.1	0
	226.118	3603.7	0.13	0
	243.148	1742.3	0.06	0
	244.129	3997.7	0.14	0
	261.156	18502.5	0.64	1
	262.158	730.4	0.03	1
	283.142	5622.7	0.2	0
	284.123	1289.7	0.04	0
	301.151	3130.4	0.11	0
	312.156	3348.1	0.12	0
	326.172	8469.3	0.29	0
	330.06	2474.3	0.09	0
	332.193	3679.6	0.13	0
	342.174	721.7	0.03	0
	354.176	1406.7	0.05	0
	366.137	4883.7	0.17	1
	367.142	731.3	0.03	1
	372.185	840.4	0.03	0
	383.189	1074.7	0.04	0
	407.167	13347.6	0.46	1
	408.17	2333.7	0.08	1
	411.229	4956	0.17	1
	412.221	4228.5	0.15	1
	413.223	891	0.03	1
	429.246	129906	4.52	1
	430.248	27126.1	0.94	1
	431.251	4724.8	0.16	1
	440.26	1165.6	0.04	0
	443.043	3862.6	0.13	0
	470.227	877.6	0.03	0
	482.275	4562.1	0.16	0
	483.256	2471.8	0.09	0
	500.283	67844.9	2.36	1
	501.284	15909.9	0.55	1
	502.285	2422.8	0.08	1
	540.052	2670.7	0.09	0
	540.266	1148.2	0.04	0
	567.428	758.3	0.03	0
	597.291	700.5	0.02	0
	599.352	7145.9	0.25	1
	600.354	898.3	0.03	1
	636.084	1349.5	0.05	0
	684.32	3685.7	0.13	0
	700.394	4797.7	0.17	0
	701.406	845.5	0.03	0
	753.338	1238.1	0.04	0
	771.349	2378.9	0.08	0
	787.427	4680.6	0.16	1
	788.433	1118.1	0.04	1
	840.387	1913.6	0.07	0
	841.385	626.1	0.02	0
	858.383	1359.4	0.05	0
	874.397	1249.9	0.04	2
	874.901	2579	0.09	2
	875.409	844.8	0.03	2
	875.909	773.9	0.03	2
	888.48	2584.6	0.09	0
	903.477	975.7	0.03	0
	927.415	926.8	0.03	0
	928.408	667.3	0.02	0
	945.426	2120.4	0.07	1
	946.418	783.4	0.03	1
	955.442	1008.8	0.04	0
	967.081	641.5	0.02	0
	975.507	923.8	0.03	0
	976.509	968.8	0.03	0
	990.509	1327.8	0.05	0
	1013.47	1453	0.05	0
	1014.45	2417.7	0.08	0
	1032.45	1147.3	0.04	0
	1062.54	900.8	0.03	0
	1119.47	857.7	0.03	0
	1149.56	827	0.03	0
	1206.52	801.8	0.03	0
	1293.54	735	0.03	0
	1352.65	883.4	0.03	0
	1375.59	2667.3	0.09	2
	1376.11	1439.8	0.05	2
	1376.6	2752.8	0.1	2
	1377.1	1315.4	0.05	2
	1379.59	717.6	0.02	0
	1473.66	766.8	0.03	0
	1474.14	924.9	0.03	0
	1475.15	702.5	0.02	0
	1477.13	2290.6	0.08	2
	1477.63	2813.8	0.1	2
	1478.15	2568.2	0.09	2
	1478.64	884.3	0.03	2
	1482.64	14800.3	0.51	2
	1483.14	19489.9	0.68	2
	1483.65	14406.7	0.5	2
	1484.16	8918.1	0.31	2
	1484.63	1417.6	0.05	2
	1566.64	688.7	0.02	0
	1575.2	828.5	0.03	0
	1575.66	1225	0.04	0
	1578.68	1226.9	0.04	2
	1579.18	1315.5	0.05	2
	1579.68	2678.1	0.09	2
	1584.18	15593.5	0.54	2
	1584.68	18322.8	0.64	2
	1585.18	16094.3	0.56	2
	1585.68	10072.3	0.35	2
	1586.16	3847.9	0.13	2
	1586.61	715.1	0.02	0
	1677.73	715.3	0.02	0
	1680.22	986.9	0.03	2
	1680.7	3219	0.11	2
	1681.19	895.9	0.03	2
	1685.72	9093.1	0.32	2
	1686.22	13231.1	0.46	2
	1686.72	12498.9	0.43	2
	1687.22	7828.7	0.27	2
	1687.69	1916.2	0.07	2
	1729.74	728	0.03	0
	1758.74	826.7	0.03	0
	1782.29	861.5	0.03	0
	1782.77	1393.5	0.05	0
	1783.27	1191.8	0.04	0
	1787.25	4730.1	0.16	2
	1787.75	8119.7	0.28	2
	1788.26	7515.4	0.26	2
	1788.75	3460.5	0.12	2
	1789.25	2363.4	0.08	2
	1888.78	1330.5	0.05	2
	1889.29	1405.6	0.05	2
	1889.79	3213.7	0.11	2
	1890.28	1138.2	0.04	2
	1990.83	872.3	0.03	0
	2202.46	790.4	0.03	0
	2348.54	785.9	0.03	0
	4381.09	986.5	0.03	0

## Sheet: Fig S2
								protein:	GP40
	PEAK LIST								ASSIGNMENTS									Precursor
									peptide= (31)DVPVEGSSSSSSSSSSSSSSSSSTSTVAPANK(62) + 20HexNAcs									Meas. m/z	δ (ppm)
	SPECTRUM - MS								Meas. m/z	Calc. m/z	δ (Da)	δ (ppm)	Rel. Int. (%)	z	Annotation	Formula		1757.23	-0.6
	03-11-2015_WTD_120min_45V_QE+.raw								215.103	215.103	0.0003	1.2	2.74	1	b2	C9H14N2O4
	FTMS + p NSI d Full ms2 1758.23@hcd45.00 [210.00-6000.00]								261.156	261.156	0.0001	0.3	34.45	1	y2	C10H20N4O4
	Scan #: 3987								312.155	312.155	-0.0006	-1.9	5.48	1	b3	C14H21N3O5
	RT: 17.96								332.193	332.193	-0.0001	-0.4	12.24	1	y3	C13H25N5O5
	m/z	Intensity	Relative	Charge					411.236	411.224	0.0118	28.7	7.29	1	b4	C19H30N4O6
									429.246	429.246	0.0003	0.7	100	1	y4	C18H32N6O6
	211.144	406.9	0.34	0					500.283	500.283	0.0005	1	44.47	1	y5	C21H37N7O7
	212.139	783.9	0.66	0					540.258	540.266	-0.0082	-15.2	2.14	1	b5	C24H37N5O9
	214.082	550.4	0.47	0					597.287	597.288	-0.0007	-1.1	0.8	1	b6	C26H40N6O10
	214.156	447.6	0.38	0					599.354	599.351	0.003	4.9	6.16	1	y6	C26H46N8O8
	215.103	3244.3	2.74	0					684.318	684.32	-0.0021	-3.1	1.64	1	b7	C29H45N7O12
	215.138	853	0.72	0					700.4	700.399	0.0017	2.4	5.67	1	y7	C30H53N9O10
	217.082	557.7	0.47	0					787.432	787.431	0.0007	0.8	6.84	1	y8	C33H58N10O12
	221.128	734.5	0.62	0					888.493	888.479	0.0148	16.6	2.97	1	y9	C37H65N11O14
	222.123	2677.9	2.26	0					974.402	974.431	-0.0295	-30.3	2	1	b8 *	C40H63N9O19
	224.201	343.7	0.29	0					975.523	975.511	0.0119	12.2	4.42	1	y10	C40H70N12O16
	225.135	643.2	0.54	0					1032.45	1032.45	-0.0029	-2.8	0.48	1	b11	C41H65N11O20
	226.083	2705.1	2.29	0					1061.44	1061.46	-0.0264	-24.9	1.58	1	b9 *	C43H68N10O21
	226.118	13175.2	11.14	1					1062.55	1062.54	0.0084	7.9	4.22	1	y11	C43H75N13O18
	227.066	544.7	0.46	0					1148.46	1148.5	-0.0307	-26.7	0.82	1	b10 *	C46H73N11O23
	227.102	888.1	0.75	0					1149.58	1149.57	0.0046	4	4.42	1	y12	C46H80N14O20
	227.122	1458.1	1.23	1					1235.49	1235.53	-0.0347	-28.1	0.58	1	b11 *	C49H78N12O25
	228.101	353.2	0.3	1					1236.62	1236.61	0.0118	9.5	3.65	1	y13	C49H85N15O22
	229.118	2304.6	1.95	0					1322.53	1322.56	-0.0308	-23.3	0.69	1	b12 *	C52H83N13O27
	236.102	337.6	0.29	0					1323.63	1323.64	-0.0043	-3.2	3.41	1	y14	C52H90N16O24
	238.082	828.6	0.7	0					1410.67	1410.67	0.0001	0.1	3.53	1	y15	C55H95N17O26
	238.119	505.7	0.43	0					1497.69	1497.72	-0.0308	-20.6	3.32	1	y9 ***	C61H104N14O29
	240.096	447.4	0.38	0					1497.69	1497.7	-0.0169	-11.3	3.32	1	y16	C58H100N18O28
	240.135	3616	3.06	0					1584.74	1584.75	-0.0092	-5.8	2.96	1	y10 ***	C64H109N15O31
	243.145	5440.5	4.6	0					1584.74	1584.73	0.0048	3	2.96	1	y17	C61H105N19O30
	244.093	2782	2.35	0					1671.77	1671.78	-0.0152	-9.1	2.75	1	y11 ***	C67H114N16O33
	244.129	13088.8	11.06	1					1671.77	1671.77	-0.0013	-0.8	2.75	1	y18	C64H110N20O32
	244.152	737.8	0.62	0					1758.8	1758.81	-0.0172	-9.8	2.64	1	y12 ***	C70H119N17O35
	245.131	1582.5	1.34	1					1758.8	1758.8	-0.0033	-1.9	2.64	1	y19	C67H115N21O34
	249.123	2289	1.93	0					1845.79	1845.84	-0.0513	-27.8	2.23	1	y13 ***	C73H124N18O37
	250.084	513.4	0.43	0					1845.79	1845.83	-0.0373	-20.2	2.23	1	y20	C70H120N22O36
	252.135	346.3	0.29	0					1932.85	1932.88	-0.0255	-13.2	1.26	1	y14 ***	C76H129N19O39
	254.113	1572.2	1.33	0					1932.85	1932.86	-0.0116	-6	1.26	1	y21	C73H125N23O38
	255.111	413.3	0.35	0					2019.87	2019.91	-0.0394	-19.5	1.27	1	y15 ***	C79H134N20O41
	255.144	811.3	0.69	0					2019.87	2019.89	-0.0255	-12.6	1.27	1	y22	C76H130N24O40
	256.092	2964	2.51	0					2106.89	2106.94	-0.0475	-22.6	1.53	1	y16 ***	C82H139N21O43
	258.107	458.7	0.39	0					2106.89	2106.93	-0.0336	-16	1.53	1	y23	C79H135N25O42
	261.156	40758.3	34.45	1					2193.96	2193.97	-0.0098	-4.5	1.22	1	y17 ***	C85H144N22O45
	262.159	4606.2	3.89	1					2193.96	2193.96	0.0042	1.9	1.22	1	y24	C82H140N26O44
	263.16	506.5	0.43	1					2280.96	2281	-0.0437	-19.2	0.77	1	y18 ***	C88H149N23O47
	266.15	790.9	0.67	0					2280.96	2280.99	-0.0298	-13.1	0.77	1	y25	C85H145N27O46
	268.093	1009.3	0.85	0					2367.97	2368.05	-0.0796	-33.6	0.75	1	y12 6*	C94H158N20O50
	270.145	869.3	0.73	0					2367.97	2368.04	-0.0657	-27.8	0.75	1	y19 ***	C91H154N24O49
	272.124	750	0.63	0					2367.97	2368.02	-0.0518	-21.9	0.75	1	y26	C88H150N28O48
	274.103	719.7	0.61	0					2424.98	2425.04	-0.0648	-26.7	1.38	1	y27	C90H153N29O49
	277.094	417.1	0.35	0					2424.98	2424.99	-0.0086	-3.5	1.38	1	b13 6*	C95H153N19O54
	278.076	550.7	0.47	0					2424.98	2424.97	0.0053	2.2	1.38	1	b20 ***	C92H149N23O53
	280.13	512	0.43	0					2426.01	2426.07	-0.06	-24.7	1.43	1	y15 5*	C95H160N22O51
	283.11	693.7	0.59	0					2426.01	2426.05	-0.046	-19	1.43	1	y22 **	C92H156N26O50
	283.14	19042.7	16.1	0					2750.22	2750.21	0.014	5.1	0.72	1	y30	C105H176N32O54
	284.122	8234.9	6.96	0					2964.24	2964.3	-0.0631	-21.3	0.54	1	aglycon peptide	C114H190N34O58
	285.125	437.9	0.37	0
	286.104	461.7	0.39	0
	286.139	832.1	0.7	0
	288.154	468	0.4	0
	294.145	507.3	0.43	0
	295.103	1763.8	1.49	0
	296.087	401.6	0.34	0
	297.123	625.7	0.53	0
	297.154	3719.4	3.14	0
	298.175	1713.1	1.45	0
	300.165	544.7	0.46	0
	301.118	891.3	0.75	0
	301.15	8730.9	7.38	1
	302.154	599.7	0.51	1
	307.104	704.4	0.6	0
	308.16	830.6	0.7	0
	309.122	351.7	0.3	0
	309.157	1789	1.51	0
	312.05	463	0.39	0
	312.155	6486.2	5.48	1
	313.114	1980.5	1.67	0
	313.156	704.1	0.6	1
	314.1	463.7	0.39	0
	314.182	429.1	0.36	1
	315.132	533.3	0.45	0
	315.164	2807.9	2.37	0
	323.17	411.7	0.35	0
	324.166	409.7	0.35	0
	325.113	1606.2	1.36	0
	325.149	1287.2	1.09	0
	326.171	19802.6	16.74	1
	327.139	341.2	0.29	0
	327.173	3633.4	3.07	1
	331.124	2390.4	2.02	0
	332.193	14484.7	12.24	1
	333.196	2630.7	2.22	1
	335.17	509	0.43	0
	336.158	525.5	0.44	0
	337.15	954.2	0.81	0
	341.181	885.3	0.75	0
	342.179	3319.3	2.81	0
	343.125	1995.5	1.69	0
	347.098	932.9	0.79	0
	349.138	551.6	0.47	0
	352.123	588.1	0.5	0
	353.108	532.7	0.45	0
	353.145	429.7	0.36	0
	353.183	848.1	0.72	0
	354.178	5896.5	4.98	0
	355.123	541.1	0.46	0
	355.161	3546.4	3	0
	361.135	620.3	0.52	0
	364.125	706.3	0.6	0
	365.109	1737.5	1.47	0
	370.134	487.3	0.41	0
	372.188	2556.3	2.16	1
	373.134	741.5	0.63	0
	373.181	388.4	0.33	1
	382.137	1675.6	1.42	0
	383.12	624.5	0.53	0
	383.192	7179.4	6.07	1
	383.234	497.2	0.42	0
	384.195	1457.6	1.23	1
	385.135	435.5	0.37	0
	393.219	396.2	0.33	0
	394.137	2075.7	1.75	0
	394.209	3230.7	2.73	0
	395.201	630.7	0.53	0
	400.146	2609.6	2.21	0
	400.218	638.2	0.54	0
	411.236	8627.2	7.29	0
	412.147	2500.1	2.11	0
	412.221	10954.7	9.26	1
	413.219	2352.1	1.99	1
	418.155	2300	1.94	0
	424.223	555.5	0.47	0
	425.201	543.6	0.46	0
	429.246	118311	100	1
	430.155	1473	1.24	0
	430.249	26326.1	22.25	1
	431.252	3850.7	3.25	1
	431.304	482.3	0.41	0
	436.171	795.6	0.67	0
	439.161	437.9	0.37	0
	441.201	2787.2	2.36	0
	442.234	631.6	0.53	0
	451.157	588.7	0.5	0
	452.15	1085.7	0.92	0
	452.214	3537.6	2.99	0
	457.165	667.3	0.56	0
	463.157	460	0.39	0
	464.146	568.7	0.48	0
	464.21	406.6	0.34	0
	465.19	455.7	0.39	0
	465.249	2667	2.25	1
	466.245	492.8	0.42	1
	469.166	1925.5	1.63	0
	470.165	993.4	0.84	0
	470.225	5196.6	4.39	1
	471.231	700	0.59	1
	475.177	371.4	0.31	0
	481.173	698.9	0.59	0
	482.159	397	0.34	0
	482.273	8045.7	6.8	1
	483.192	528.7	0.45	0
	483.259	5478.2	4.63	1
	484.26	1564.3	1.32	1
	486.267	498.7	0.42	0
	487.177	2620.2	2.21	0
	487.248	525.9	0.44	0
	488.241	473.4	0.4	0
	493.184	442.4	0.37	0
	498.216	896.5	0.76	0
	499.18	2110.3	1.78	0
	500.283	52613.5	44.47	1
	501.286	12385.9	10.47	1
	502.288	1849.1	1.56	1
	504.207	466.7	0.39	0
	505.19	809.5	0.68	0
	511.256	638.9	0.54	0
	512.265	436.6	0.37	0
	517.189	763.4	0.65	0
	521.166	490.1	0.41	0
	521.237	3078.2	2.6	1
	522.226	874.8	0.74	1
	523.202	649.1	0.55	0
	526.192	606.9	0.51	0
	527.171	618.4	0.52	0
	527.248	440.5	0.37	0
	529.187	520.4	0.44	0
	529.261	811.8	0.69	0
	536.289	459.3	0.39	0
	538.189	961.9	0.81	0
	539.25	3685.5	3.12	1
	540.258	2530.5	2.14	1
	544.202	692	0.58	0
	551.172	500.8	0.42	0
	556.198	2026.2	1.71	0
	557.258	1837.5	1.55	0
	562.212	643.5	0.54	0
	567.238	478.5	0.4	0
	568.197	558.3	0.47	0
	569.197	495.3	0.42	0
	569.287	534.6	0.45	0
	574.209	2938.1	2.48	1
	575.206	659.8	0.56	1
	585.252	1988.6	1.68	0
	586.215	607.6	0.51	0
	587.206	390.4	0.33	0
	590.263	568	0.48	0
	591.243	788.3	0.67	0
	592.22	1704.2	1.44	0
	597.287	947.5	0.8	0
	598.284	832.4	0.7	0
	599.271	438.7	0.37	0
	599.354	7285.7	6.16	1
	600.352	2430.1	2.05	1
	604.226	753.3	0.64	0
	608.272	2697	2.28	1
	609.264	646.1	0.55	1
	610.244	618.4	0.52	1
	625.217	717.9	0.61	0
	626.285	2706.4	2.29	1
	627.277	404.7	0.34	1
	631.235	514.6	0.43	0
	632.287	478	0.4	0
	643.227	1307.7	1.11	0
	644.294	736	0.62	0
	655.239	706.7	0.6	0
	661.247	2529.7	2.14	1
	662.253	461.8	0.39	1
	672.278	653.5	0.55	0
	673.249	1790.4	1.51	0
	675.26	454.7	0.38	0
	678.287	468.9	0.4	0
	679.255	851.4	0.72	0
	684.318	1941.4	1.64	1
	685.321	717.4	0.61	1
	691.252	595.2	0.5	0
	695.294	1808.7	1.53	1
	696.304	888.8	0.75	1
	697.278	559.5	0.47	1
	700.286	713.9	0.6	0
	700.4	6712.8	5.67	1
	701.402	2621.1	2.22	1
	703.324	478.7	0.4	0
	712.256	500.7	0.42	0
	713.321	2913.7	2.46	1
	714.307	612.3	0.52	1
	730.263	1627.7	1.38	0
	731.315	887.6	0.75	0
	735.324	529.5	0.45	0
	737.302	523.8	0.44	0
	741.306	504.4	0.43	0
	742.27	729.2	0.62	0
	748.277	2130.4	1.8	1
	749.279	488.2	0.41	1
	753.335	574.9	0.49	0
	759.302	515.4	0.44	0
	760.288	827.2	0.7	0
	762.286	479.9	0.41	0
	765.325	728.4	0.62	0
	766.284	1767.6	1.49	0
	772.334	751	0.63	0
	776.311	497	0.42	0
	778.279	621.4	0.53	0
	782.329	2492.8	2.11	1
	783.324	596.6	0.5	1
	784.3	679.2	0.57	1
	787.297	655.4	0.55	0
	787.432	8096.3	6.84	0
	788.449	2677	2.26	0
	790.364	618.4	0.52	0
	796.291	494.7	0.42	0
	799.276	509.6	0.43	0
	800.338	2129.8	1.8	1
	801.345	698.3	0.59	1
	806.346	626.8	0.53	0
	810.322	541.3	0.46	0
	817.297	714.5	0.6	0
	818.34	876.3	0.74	0
	819.344	446.5	0.38	0
	822.362	544.6	0.46	0
	823.314	615.1	0.52	0
	835.315	1712.7	1.45	0
	835.975	484	0.41	0
	836.317	567.7	0.48	0
	840.373	574.2	0.49	0
	841.358	574.5	0.49	0
	842.363	668	0.56	0
	847.32	688.2	0.58	0
	849.323	576.9	0.49	0
	851.348	590.7	0.5	0
	852.331	457.4	0.39	0
	853.32	793.4	0.67	0
	859.367	512.2	0.43	0
	868.32	613.5	0.52	0
	869.36	2434.5	2.06	0
	871.319	623.5	0.53	0
	875.357	549.2	0.46	0
	886.322	554.8	0.47	0
	887.356	1762	1.49	0
	888.493	3511.5	2.97	1
	889.479	2406.9	2.03	1
	892.343	637.7	0.54	0
	893.361	580.3	0.49	0
	905.373	765.2	0.65	0
	906.372	537.5	0.45	0
	910.365	655	0.55	0
	915.369	458.6	0.39	0
	922.339	909	0.77	0
	923.351	508.3	0.43	0
	926.372	499.3	0.42	0
	927.407	665.5	0.56	0
	928.395	729.7	0.62	0
	940.345	569.7	0.48	0
	946.405	962.5	0.81	0
	947.398	487.5	0.41	0
	956.389	2355	1.99	1
	957.396	543	0.46	1
	974.402	2368.8	2	0
	975.523	5230	4.42	1
	976.504	1773.6	1.5	1
	977.519	679.3	0.57	1
	980.387	627.1	0.53	0
	992.394	803.7	0.68	0
	997.402	564	0.48	0
	1002.4	494.7	0.42	0
	1009.39	586.8	0.5	0
	1015.42	686.8	0.58	0
	1020.41	655.6	0.55	0
	1021.4	482.7	0.41	0
	1027.37	889.3	0.75	0
	1032.45	564.8	0.48	1
	1033.44	1694.9	1.43	1
	1043.42	910	0.77	0
	1049.42	761.2	0.64	0
	1051.44	680.8	0.58	0
	1061.44	1864.6	1.58	0
	1062.55	4990.4	4.22	1
	1063.54	2415.2	2.04	1
	1064.56	596.9	0.5	1
	1079.45	576	0.49	0
	1120.47	583.7	0.49	0
	1130.45	657.9	0.56	0
	1148.46	968.4	0.82	0
	1149.58	5227.2	4.42	1
	1150.59	2951.8	2.49	1
	1151.58	814.3	0.69	1
	1166.47	750.7	0.63	0
	1172.47	575.3	0.49	0
	1207.5	666.6	0.56	0
	1217.48	829.2	0.7	0
	1225.51	644.8	0.54	0
	1235.49	685.4	0.58	0
	1236.62	4318.1	3.65	1
	1237.62	3080.9	2.6	1
	1238.6	769.6	0.65	1
	1304.53	733.4	0.62	0
	1322.53	821.6	0.69	0
	1323.63	4036.3	3.41	1
	1324.64	3240.9	2.74	1
	1376.1	601.5	0.51	0
	1410.67	4179.6	3.53	1
	1411.67	2785.8	2.35	1
	1412.67	987.9	0.84	1
	1432.57	628.9	0.53	0
	1497.69	3928.2	3.32	1
	1498.68	2403.9	2.03	1
	1584.74	3506.4	2.96	1
	1585.72	2810.5	2.38	1
	1586.73	782.9	0.66	1
	1671.77	3253.9	2.75	1
	1672.77	2853.4	2.41	1
	1673.74	730.7	0.62	1
	1741.76	672.8	0.57	0
	1758.8	3123.7	2.64	1
	1759.81	2906	2.46	1
	1760.79	730.1	0.62	1
	1845.79	2638.3	2.23	1
	1846.8	2500.4	2.11	1
	1847.81	1516.3	1.28	1
	1932.85	1487.8	1.26	1
	1933.83	1887.9	1.6	1
	1934.83	925.8	0.78	1
	1946.73	647.8	0.55	0
	2019.87	1504.8	1.27	1
	2020.87	2074.6	1.75	1
	2106.89	1811	1.53	1
	2107.9	1814.1	1.53	1
	2193.96	1438.5	1.22	0
	2194.92	1855.3	1.57	0
	2280.96	905.2	0.77	0
	2281.94	941.3	0.8	0
	2321.95	842.5	0.71	0
	2322.95	842.7	0.71	0
	2367.97	885	0.75	0
	2424.98	1638.5	1.38	0
	2426.01	1694.2	1.43	0
	2427.03	812.9	0.69	0
	2537.04	652	0.55	0
	2555.07	657.1	0.56	0
	2750.22	857.1	0.72	0
	2751.18	1604.1	1.36	0
	2752.14	835	0.71	0
	2964.24	635.3	0.54	0
	2965.2	736.8	0.62	0
	2966.29	695.5	0.59	0
	5963.4	592.5	0.5	0

## Sheet: Fig 3
								protein:	GP15
	PEAK LIST								ASSIGNMENTS									Precursor
									peptide = (221)ETSEAAATVDLFAFTLDGGK(240) + 3HexNAcs									Meas. m/z	δ (ppm)
	SPECTRUM - MS								Meas. m/z	Calc. m/z	δ (Da)	δ (ppm)	Rel. Int. (%)	z	Annotation	Formula		1326.62	0.3
	05-15-2015_wtd_7-2012-A_QE+.raw								102.055	102.055	0.0004	4.4	2.33	1	immonium Asp	C4H7NO2
	FTMS + p NSI d Full ms2 1327.12@hcd30.00 [100.00-2730.00]								120.081	120.081	-0.0001	-0.6	0.82	1	immonium Phe	C8H9N
	Scan #: 7132								129.102	129.102	0.0001	0.5	1.55	1	y1 -H2O	C6H12N2O
	RT: 44.44								130.087	130.086	0.0003	2.7	0.53	1	y1 -NH3	C6H11NO2
	m/z	Intensity	Relative	Charge					147.113	147.113	0.0001	0.7	1.08	1	y1	C6H14N2O2
									187.107	187.108	-0.0004	-2.2	0.16	1	y2 -NH3	C8H14N2O3
	100.04	3858.8	0.15	1					213.087	213.087	0	0.1	2.24	1	b2 -H2O	C9H12N2O4
	101.024	2740.1	0.1	1					231.097	231.097	-0.0005	-2.4	2.18	1	b2	C9H14N2O5
	101.071	4188.7	0.16	1					243.148	243.145	0.0029	12.1	0.19	1	y3 -H2O	C10H18N4O3
	101.108	950.2	0.04	0					244.129	244.129	-0.0003	-1.2	0.68	1	y3 -NH3	C10H17N3O4
	102.049	2344.9	0.09	0					261.156	261.156	0	-0.1	8.53	1	y3	C10H20N4O4
	102.055	61027.3	2.33	0					300.119	300.119	0	0	4.98	1	b3 -H2O	C12H17N3O6
	108.045	114881	4.39	1					318.129	318.13	-0.0004	-1.2	2.21	1	b3	C12H19N3O7
	109.029	77952.4	2.98	0					358.172	358.172	0.0001	0.3	0.57	1	y4 -H2O	C14H23N5O6
	109.048	6110.9	0.23	1					359.156	359.156	-0.0005	-1.5	2.43	1	y4 -NH3	C14H22N4O7
	110.032	5259.1	0.2	1					376.183	376.183	0.0004	1.1	7.39	1	y4	C14H25N5O7
	110.061	7978	0.3	1					416.172	416.166	0.0059	14.3	0.04	1	b2 -H2O *	C17H25N3O9
	110.071	883.8	0.03	1					429.162	429.162	0	0	5.04	1	b4 -H2O	C17H24N4O9
	112.076	1038.7	0.04	0					447.172	447.172	-0.0002	-0.4	2.21	1	b4	C17H26N4O10
	114.055	10048	0.38	0					471.257	471.256	0.0004	0.9	0.54	1	y5 -H2O	C20H34N6O7
	115.087	7643.2	0.29	0					489.267	489.267	0.0005	0.9	5.39	1	y5	C20H36N6O8
	116.071	17340.2	0.66	1					500.199	500.199	-0.0002	-0.4	7.38	1	b5 -H2O	C20H29N5O10
	117.066	994.8	0.04	1					504.188	504.182	0.0061	12.1	0.06	1	b3 -NH3 *	C20H29N3O12
	120.065	604.2	0.02	0					518.208+J419	518.209	-0.0004	-0.7	3.53	1	b5	C20H31N5O11
	120.081	21383.8	0.82	1					521.212	521.209	0.0031	5.9	0.04	1	b3 *	C20H32N4O12
	120.089	1058.5	0.04	0					571.236	571.236	-0.0003	-0.6	8.01	1	b6 -H2O	C23H34N6O11
	121.084	1228.5	0.05	1					572.309	572.304	0.0049	8.6	0.62	1	y6 -H2O	C24H41N7O9
	122.06	15183.9	0.58	1					589.246	589.246	-0.0006	-1	4.86	1	b6	C23H36N6O12
	124.04	7790.4	0.3	0					590.317	590.314	0.0029	4.9	10.37	1	y6	C24H43N7O10
	125.858	976.4	0.04	0					642.271	642.273	-0.0021	-3.3	4.67	1	b7 -H2O	C26H39N7O12
	126.055	2572082	98.26	1					660.283	660.284	-0.0007	-1.1	3.31	1	b7	C26H41N7O13
	126.248	947	0.04	0					719.377	719.372	0.0045	6.3	0.97	1	y7 -H2O	C33H50N8O10
	127.039	150662	5.76	0					737.383	737.383	0	0	9.73	1	y7	C33H52N8O11
	127.058	156499	5.98	1					743.32	743.321	-0.0006	-0.8	4.62	1	b8 -H2O	C30H46N8O14
	128.042	7870.6	0.3	1					761.329	761.331	-0.0022	-2.9	1.64	1	b8	C30H48N8O15
	128.06	7828.7	0.3	1					790.413	790.409	0.0036	4.6	1.38	1	y8 -H2O	C36H55N9O11
	128.071	1661.3	0.06	1					793.395	793.394	0.0008	1	0.83	1	y6 *	C32H56N8O15
	129.065	902.9	0.03	0					808.42	808.42	0.0002	0.2	12.35	1	y8	C36H57N9O12
	129.102	40452.5	1.55	0					842.389	842.389	-0.0002	-0.3	2.94	1	b9 -H2O	C35H55N9O15
	130.05	8090.4	0.31	0					860.403	860.4	0.0031	3.6	0.85	1	b9	C35H57N9O16
	130.087	13858.7	0.53	0					922.443	922.452	-0.0089	-9.7	0.06	1	y7 -H2O *	C41H63N9O15
	130.105	1128.1	0.04	0					937.478	937.478	0.0005	0.5	0.48	1	y9 -H2O	C45H64N10O12
	131.083	660	0.03	0					940.46	940.462	-0.0023	-2.4	0.88	1	y7 *	C41H65N9O16
	133.043	1005.3	0.04	0					955.489	955.488	0.0001	0.1	8.37	1	y9	C45H66N10O13
	136.075	5089.2	0.19	0					964.424	964.411	0.0131	13.6	0.25	1	b8 *	C38H61N9O20
	138.055	1.76992e+06	67.62	1					975.426	975.427	-0.0002	-0.3	1.1	1	b10	C39H62N10O19
	138.276	1034.3	0.04	0					993.478	993.489	-0.0105	-10.5	0.06	1	y8 -H2O *	C44H68N10O16
	139.058	121069	4.63	1					1011.5	1011.5	-0.0014	-1.4	1.16	1	y8 *	C44H70N10O17
	140.06	7462.2	0.29	1					1050.56	1050.56	-0.0042	-4	0.31	1	y10 -H2O	C51H75N11O13
	140.071	30036.5	1.15	1					1068.57	1068.57	0.0002	0.2	6.16	1	y10	C51H77N11O14
	141.065	1091.2	0.04	0					1088.51	1088.51	0.0005	0.4	0.71	1	b11	C45H73N11O20
	141.075	1342.8	0.05	0					1158.57	1158.57	0.0008	0.7	0.6	1	y9 *	C53H79N11O18
	141.102	4098.3	0.16	0					1165.59	1165.59	-0.0038	-3.3	0.52	1	y11 -H2O	C55H80N12O16
	143.082	33303.3	1.27	0					1166.58	1166.57	0.0063	5.4	0.47	1	y11 -NH3	C55H79N11O17
	143.118	11766.1	0.45	0					1183.6	1183.6	0.0006	0.5	9.9	1	y11	C55H82N12O17
	144.065	1875249	71.64	1					1217.57	1217.57	0.0003	0.3	0.77	1	b12 -H2O	C54H80N12O20
	145.049	11579.2	0.44	0					1235.58	1235.58	0.0047	3.8	0.47	1	b12	C54H82N12O21
	145.069	110447	4.22	1					1264.66	1264.66	0.0031	2.4	0.23	1	y12 -H2O	C60H89N13O17
	146.07	10190.5	0.39	1					1265.65	1265.64	0.0122	9.6	0.26	1	y12 -NH3	C60H88N12O18
	147.076	1398	0.05	0					1271.64	1271.65	-0.0141	-11.1	0.4	1	y10 *	C59H90N12O19
	147.113	28178.6	1.08	1					1282.67	1282.67	0.0016	1.3	5.37	1	y12	C60H91N13O18
	148.06	8801.1	0.34	0					1288.6	1288.61	-0.0007	-0.5	0.51	1	b13 -H2O	C57H85N13O21
	148.115	974.2	0.04	1					1289.61	1289.59	0.0178	13.8	0.38	1	b13 -NH3	C57H84N12O22
	150.055	38429.1	1.47	1					1306.61	1306.62	-0.0037	-2.9	0.36	1	b13	C57H87N13O22
	151.058	3317.1	0.13	1					1365.7	1365.7	-0.0048	-3.5	0.47	1	y13 -H2O	C64H96N14O19
	153.065	1189.8	0.05	0					1383.72	1383.72	0.0028	2.1	7.24	1	y13	C64H98N14O20
	155.081	8232.2	0.31	0					1386.7	1386.68	0.0193	13.9	0.97	1	y11 *	C63H95N13O22
	155.118	1475.5	0.06	0					1435.67	1435.67	0.001	0.7	0.23	1	b14 -H2O	C66H94N14O22
	156.066	6885.6	0.26	0					1436.74	1436.74	-0.0052	-3.6	0.91	1	y14 -H2O	C67H101N15O20
	157.096	901.7	0.03	0					1437.74	1437.73	0.0145	10.1	0.69	1	y14 -NH3	C67H100N14O21
	158.081	5578	0.21	1					1453.68	1453.68	-0.0037	-2.5	0.14	1	b14	C66H96N14O23
	158.093	1298.6	0.05	0					1454.75	1454.75	0.0013	0.9	5.74	1	y14	C67H103N15O21
	159.077	4088.9	0.16	1					1485.75	1485.75	0.0059	4	0.29	1	y12 *	C68H104N14O23
	159.092	972.3	0.04	1					1507.79	1507.78	0.0101	6.7	0.47	1	y15 -H2O	C70H106N16O21
	161.092	9707.1	0.37	0					1508.78	1508.76	0.0144	9.5	0.42	1	y15 -NH3	C70H105N15O22
	162.076	6564.8	0.25	0					1525.79	1525.79	0.0018	1.2	3.21	1	y15	C70H108N16O22
	163.06	4134.8	0.16	0					1536.73	1536.72	0.0123	8	0.21	1	b15 -H2O	C70H101N15O24
	167.081	4217.1	0.16	0					1554.74	1554.73	0.005	3.2	0.1	1	b15	C70H103N15O25
	167.094	940.5	0.04	0					1578.81	1578.82	-0.0028	-1.8	0.18	1	y16 -H2O	C73H111N17O22
	168.065	648206	24.76	1					1579.81	1579.8	0.0067	4.3	0.14	1	y16 -NH3	C73H110N16O23
	169.049	3021.7	0.12	0					1586.8	1586.79	0.0093	5.8	0.36	1	y13 *	C72H111N15O25
	169.069	48916.1	1.87	1					1596.83	1596.83	0.0038	2.4	1.43	1	y16	C73H113N17O23
	169.098	6836	0.26	0					1657.83	1657.83	0.0006	0.3	0.32	1	y14 *	C75H116N16O26
	169.133	1459.9	0.06	0					1725.88	1725.87	0.0077	4.5	0.21	1	y17	C78H120N18O26
	170.045	1091	0.04	0					1728.86	1728.87	-0.0063	-3.6	0.17	1	y15 *	C78H121N17O27
	170.071	5172.6	0.2	1					1782.84	1782.84	-0.0036	-2	0.1	1	b17	C80H119N17O29
	171.077	28503.1	1.09	1					1812.9	1812.9	-0.0047	-2.6	0.33	1	y18	C81H125N19O28
	171.112	1252.4	0.05	0					2025	2024.98	0.0191	9.4	1.31	1	M -H2O	C90H137N21O32
	172.081	989	0.04	1					2025.99	2025.97	0.0209	10.3	1.52	1	M -NH3	C90H136N20O33
	173.056	1503.2	0.06	1					2043.01	2042.99	0.0151	7.4	4.74	1	M	C90H139N21O33
	173.092	16037.8	0.61	1					2228.06	2228.06	0.0005	0.2	0.12	1	M -H2O *	C98H150N22O37
	173.127	5534.5	0.21	0					2229.04	2229.04	-0.0001	-0.1	0.14	1	M -NH3 *	C98H149N21O38
	175.119	3996.7	0.15	0					2246.06	2246.07	-0.0088	-3.9	0.41	1	M *	C98H152N22O38
	177.101	2813.3	0.11	0
	181.061	3551.6	0.14	0
	181.097	1718.4	0.07	0
	183.077	7504.8	0.29	0
	183.114	5034.3	0.19	0
	183.15	1442.5	0.06	0
	185.092	23658.8	0.9	0
	185.127	1170.5	0.04	0
	185.164	1052.2	0.04	0
	186.076	2.53748e+06	96.94	1
	187.079	202878	7.75	1
	187.107	4192.6	0.16	0
	187.126	870.4	0.03	0
	187.144	4660.1	0.18	0
	188.081	19738.2	0.75	1
	189.087	32535	1.24	1
	190.09	1766.5	0.07	1
	191.118	3743.1	0.14	1
	193.097	1726.7	0.07	0
	195.077	25450.9	0.97	1
	196.078	1035.6	0.04	1
	197.129	4855.2	0.19	0
	198.123	1071.1	0.04	0
	199.071	102807	3.93	1
	199.109	6934.1	0.26	0
	200.075	8779.7	0.34	1
	200.104	1707.4	0.07	0
	200.139	2943.6	0.11	0
	201.087	71324	2.72	1
	201.123	10978.7	0.42	0
	203.103	25359.6	0.97	0
	204.087	2.61754e+06	100	1
	205.09	210039	8.02	1
	205.13	2587.7	0.1	0
	206.091	26491.4	1.01	1
	207.094	1356.4	0.05	0
	209.091	1041.2	0.04	0
	211.109	1556.1	0.06	0
	211.145	1158.4	0.04	0
	212.103	3720.3	0.14	0
	212.139	1158.7	0.04	0
	213.087	58535.8	2.24	1
	214.089	4993.4	0.19	1
	214.12	12304.2	0.47	0
	215.101	1564.5	0.06	1
	215.137	6350.8	0.24	0
	216.098	3722.3	0.14	0
	217.082	122135	4.67	1
	218.086	10063.7	0.38	1
	218.113	2702.3	0.1	0
	219.096	3311.6	0.13	1
	219.115	8112	0.31	1
	221.128	1574.6	0.06	0
	224.102	4328	0.17	0
	226.118	22053.1	0.84	1
	226.155	3479.9	0.13	0
	228.135	2738	0.1	1
	229.118	15699.9	0.6	0
	230.077	1634.1	0.06	0
	230.115	4516.4	0.17	0
	230.15	3540.2	0.14	0
	231.097	57059.3	2.18	1
	232.101	4661.9	0.18	1
	232.129	3030.3	0.12	0
	233.164	1687.2	0.06	0
	234.108	2988.2	0.11	0
	235.092	6733.8	0.26	0
	238.081	1053.5	0.04	0
	240.098	1346.1	0.05	0
	240.135	4264.2	0.16	0
	241.081	8380.8	0.32	0
	242.114	9037.6	0.35	0
	242.149	1673.5	0.06	0
	242.186	1398.4	0.05	0
	243.098	4345.5	0.17	0
	243.148	5033.5	0.19	0
	244.093	1316.8	0.05	0
	244.129	17869.4	0.68	1
	244.166	3581	0.14	0
	245.132	1384.8	0.05	1
	248.161	1104.4	0.04	0
	249.125	8999.4	0.34	0
	252.097	10500.6	0.4	0
	252.136	1119.2	0.04	0
	253.081	8419.3	0.32	0
	254.113	35979.2	1.37	1
	254.151	8824	0.34	0
	255.097	4521.6	0.17	0
	255.117	3380.3	0.13	1
	256.092	9726.3	0.37	1
	256.129	3325.3	0.13	1
	256.199	2054.2	0.08	0
	257.113	20960.9	0.8	1
	257.16	1331.9	0.05	0
	258.111	4437.9	0.17	1
	258.14	5751.9	0.22	0
	259.093	1528.7	0.06	1
	260.125	898.2	0.03	0
	261.156	223311	8.53	1
	262.119	1003.3	0.04	0
	262.159	23015.2	0.88	1
	263.163	1521.1	0.06	1
	264.097	21820.7	0.83	1
	264.132	947	0.04	0
	264.137	881	0.03	0
	265.101	3088.4	0.12	1
	266.079	851.2	0.03	1
	266.113	3590.6	0.14	1
	268.13	1258.4	0.05	0
	268.164	1000.8	0.04	0
	269.163	941.9	0.04	0
	270.108	53086	2.03	1
	270.143	3615.7	0.14	0
	271.111	5644.1	0.22	1
	271.14	2510.6	0.1	0
	271.175	969.4	0.04	0
	272.124	49799.4	1.9	1
	272.158	3565.6	0.14	0
	273.104	1570.3	0.06	0
	273.128	3891.9	0.15	0
	273.154	691.4	0.03	0
	274.104	5083.1	0.19	0
	274.137	1311.9	0.05	0
	276.168	1351.8	0.05	0
	278.114	1177	0.04	0
	280.13	1432.4	0.05	0
	282.108	53064.5	2.03	1
	282.139	2179	0.08	0
	283.115	5967.4	0.23	1
	283.142	2570.8	0.1	0
	284.088	11077.8	0.42	1
	284.124	28617.1	1.09	1
	284.156	1311.3	0.05	0
	284.195	1226.1	0.05	0
	285.127	2710.4	0.1	0
	285.157	1575	0.06	0
	286.139	3284.1	0.13	0
	287.098	823.4	0.03	0
	287.135	1110.5	0.04	0
	287.172	3581.7	0.14	0
	288.119	232065	8.87	1
	289.092	1388.5	0.05	0
	289.122	28747.6	1.1	1
	289.153	1505.7	0.06	0
	290.13	5353.3	0.2	1
	290.185	1083.6	0.04	0
	292.13	1711.6	0.07	0
	294.143	1142.6	0.04	0
	295.139	2898.2	0.11	0
	297.123	1180.7	0.05	0
	297.156	26587.6	1.02	1
	297.191	4860.6	0.19	0
	298.106	1813.5	0.07	0
	298.14	5728.7	0.22	1
	299.139	1574.5	0.06	1
	299.172	1289.9	0.05	1
	300.119	130363	4.98	1
	301.121	17837.9	0.68	1
	301.152	1870.7	0.07	0
	302.098	8188.2	0.31	1
	302.132	50787.5	1.94	1
	303.105	1453.7	0.06	0
	303.138	6897.4	0.26	0
	305.146	1344.3	0.05	0
	306.13	1329	0.05	0
	307.14	840.8	0.03	0
	308.123	4872.1	0.19	1
	309.122	1455.3	0.06	1
	310.103	2830.6	0.11	1
	310.14	2945	0.11	1
	311.172	1558	0.06	0
	312.124	6182.8	0.24	0
	312.156	6039.2	0.23	0
	313.119	1837	0.07	0
	313.151	9315	0.36	0
	314.133	10320.1	0.39	0
	315.134	1473.6	0.06	0
	315.167	20375.2	0.78	0
	315.201	1593.5	0.06	0
	316.114	1577.8	0.06	0
	316.148	14272.8	0.55	0
	317.151	4222.1	0.16	0
	317.185	982.9	0.04	0
	318.129	57837.3	2.21	1
	319.134	7576.2	0.29	1
	320.161	11725.6	0.45	1
	321.161	3673.9	0.14	0
	323.137	6725.5	0.26	0
	323.17	1205.7	0.05	0
	324.119	4262.6	0.16	0
	325.117	1176.4	0.04	0
	325.15	14618.1	0.56	0
	325.188	17338	0.66	0
	326.133	13391.4	0.51	0
	327.132	6450.4	0.25	0
	327.166	3021.7	0.12	0
	327.202	1451.9	0.06	0
	328.114	5185	0.2	0
	328.151	7942.2	0.3	0
	328.188	3599.2	0.14	0
	329.148	1786.7	0.07	0
	329.185	2644.4	0.1	0
	330.129	9843.7	0.38	0
	330.167	13434.7	0.51	1
	331.127	2494.4	0.1	0
	331.163	11630.3	0.44	1
	332.148	3715.4	0.14	1
	332.197	7973	0.3	1
	334.14	1485	0.06	0
	335.132	955.8	0.04	0
	336.118	1079.3	0.04	0
	337.149	2909.9	0.11	0
	337.185	1452.9	0.06	0
	338.136	877.8	0.03	0
	339.131	1098.6	0.04	0
	339.165	4906.6	0.19	0
	339.204	1104.2	0.04	0
	340.161	1515.3	0.06	0
	341.145	57217.7	2.19	1
	342.147	7460.2	0.29	1
	343.126	1446.5	0.06	1
	343.161	28273.4	1.08	1
	343.199	4495.6	0.17	0
	344.143	11465.2	0.44	1
	344.194	5730.7	0.22	0
	345.144	4033.3	0.15	1
	345.18	1362.5	0.05	0
	348.155	807.5	0.03	0
	349.153	769.1	0.03	0
	351.204	1782.8	0.07	0
	353.145	19725.5	0.75	0
	353.186	1175.7	0.04	0
	354.126	10600	0.4	0
	355.125	5624.7	0.21	0
	355.161	26537.5	1.01	1
	355.203	1608.5	0.06	0
	356.163	1173.2	0.04	1
	357.176	1654.3	0.06	1
	358.172	15004.8	0.57	0
	359.156	63652.4	2.43	1
	360.157	10381.3	0.4	1
	361.172	8787.6	0.34	1
	362.207	1611.1	0.06	0
	363.168	975.9	0.04	0
	365.146	4719.3	0.18	0
	366.132	7962.7	0.3	0
	366.181	6529.6	0.25	0
	367.125	1586.6	0.06	0
	368.154	918.2	0.04	0
	368.233	2170	0.08	0
	369.141	2143.3	0.08	0
	369.178	7253.8	0.28	0
	370.174	1563.1	0.06	0
	371.156	54739.2	2.09	1
	372.157	6617.7	0.25	1
	373.134	18602.5	0.71	1
	373.172	37258.3	1.42	1
	374.135	3372.1	0.13	0
	374.176	5914.2	0.23	0
	376.183	193386	7.39	1
	377.187	31423.5	1.2	1
	378.185	4054.8	0.15	1
	379.16	1534.1	0.06	0
	380.151	1078.3	0.04	0
	381.135	5001.7	0.19	0
	381.18	1635.6	0.06	0
	382.172	898.6	0.03	0
	383.154	23815.5	0.91	1
	383.194	4008.8	0.15	0
	384.144	6944.8	0.27	1
	384.19	3684	0.14	0
	385.127	1236.1	0.05	1
	385.175	8509.6	0.33	1
	386.164	1728.2	0.07	0
	386.243	884.9	0.03	0
	387.191	13713.3	0.52	0
	388.186	1542.5	0.06	0
	389.167	72096.9	2.75	1
	390.17	10820.2	0.41	1
	391.166	994.9	0.04	1
	393.14	32556.9	1.24	1
	394.139	3405.1	0.13	1
	394.176	1228.9	0.05	0
	394.215	1059.1	0.04	0
	395.151	6049.5	0.23	1
	395.199	1184.9	0.05	0
	396.191	1412.2	0.05	0
	396.226	12691.9	0.48	1
	397.172	10081	0.39	0
	397.219	1954.7	0.07	1
	398.168	4415.7	0.17	0
	398.21	1325	0.05	1
	399.145	14206.4	0.54	0
	399.188	3549.6	0.14	0
	401.166	36283.1	1.39	1
	401.247	1079.2	0.04	0
	402.159	4595.4	0.18	1
	402.201	4681.1	0.18	0
	403.198	4965.8	0.19	1
	406.175	4178.6	0.16	0
	407.159	6662.1	0.25	0
	408.19	7168.4	0.27	1
	409.178	1468.4	0.06	1
	410.169	1174.7	0.04	1
	410.24	3568.5	0.14	0
	411.151	80784.9	3.09	0
	411.223	4419.6	0.17	0
	412.188	35626.4	1.36	0
	413.195	7844.7	0.3	0
	414.191	6168.1	0.24	0
	414.242	2664	0.1	0
	415.183	12479.1	0.48	1
	415.235	11563.2	0.44	0
	416.172	1157	0.04	1
	416.247	3822.7	0.15	0
	417.162	9598.6	0.37	1
	418.172	4112.4	0.16	0
	419.178	14070.7	0.54	1
	419.229	1253.5	0.05	0
	420.183	1651.2	0.06	1
	422.205	3168.2	0.12	0
	423.192	808.1	0.03	0
	424.182	29456.9	1.13	1
	425.17	12781.3	0.49	1
	426.201	27163.5	1.04	1
	426.3	5152	0.2	0
	427.191	6927.4	0.26	0
	427.306	1252.5	0.05	0
	428.183	1443.2	0.06	0
	428.31	1080.1	0.04	0
	429.162	131797	5.04	0
	429.228	8365.7	0.32	0
	430.192	24603.7	0.94	0
	431.195	4856.5	0.19	0
	432.209	11346.6	0.43	0
	433.246	4381.4	0.17	0
	434.249	1633.2	0.06	0
	435.194	1313.6	0.05	0
	436.18	5117.5	0.2	0
	437.166	9192.8	0.35	1
	437.236	770.5	0.03	0
	438.158	5558.4	0.21	1
	439.147	1609.8	0.06	1
	439.237	1251.3	0.05	0
	440.217	9087	0.35	0
	441.214	1674.3	0.06	0
	442.193	69107.9	2.64	1
	443.194	15391.8	0.59	1
	444.21	23710.9	0.91	1
	444.308	1546.9	0.06	0
	445.205	7157.6	0.27	0
	446.164	1037.2	0.04	0
	447.172	57798.3	2.21	1
	447.226	26506.7	1.01	0
	448.173	12182.7	0.47	1
	448.228	5514.8	0.21	0
	449.224	7635	0.29	0
	450.2	2981.3	0.11	0
	451.272	2982.8	0.11	0
	452.179	4500.5	0.17	0
	453.166	3300.2	0.13	0
	453.243	953.1	0.04	0
	454.186	17813.9	0.68	1
	455.178	23647	0.9	1
	455.242	1979.5	0.08	0
	456.179	7376.1	0.28	1
	457.19	1253.7	0.05	1
	458.229	14242	0.54	0
	459.225	11036.8	0.42	0
	460.204	55499.8	2.12	1
	460.308	3238.7	0.12	0
	461.205	10174	0.39	1
	461.308	932.6	0.04	0
	462.218	3866.1	0.15	1
	463.22	1317.8	0.05	0
	464.177	38786.6	1.48	1
	465.179	8434.3	0.32	1
	465.238	747.9	0.03	0
	466.192	4793	0.18	1
	467.228	8641	0.33	1
	468.214	4769	0.18	1
	469.212	3683.9	0.14	1
	470.185	23716.3	0.91	1
	471.192	6220.8	0.24	1
	471.257	14090.4	0.54	0
	472.201	20001.3	0.76	1
	472.262	3631.7	0.14	0
	473.188	39538.9	1.51	1
	474.185	8701.3	0.33	1
	475.254	3779	0.14	0
	477.236	19095.5	0.73	1
	478.236	4481.8	0.17	1
	479.263	4013.9	0.15	1
	482.188	89376.9	3.41	1
	482.259	9241.9	0.35	0
	483.189	21681.7	0.83	1
	483.257	2106.8	0.08	0
	484.189	6559	0.25	1
	484.258	1495.1	0.06	0
	485.24	3899.4	0.15	0
	486.22	7340.7	0.28	0
	487.216	2401.1	0.09	0
	488.195	12924.6	0.49	0
	489.267	141204	5.39	1
	490.213	26180	1	0
	490.271	29556.6	1.13	1
	491.207	6284.8	0.24	0
	491.281	5629.7	0.22	1
	493.247	871.9	0.03	0
	494.189	1082.7	0.04	0
	495.22	33839	1.29	1
	496.219	9510.5	0.36	1
	497.214	1469.5	0.06	1
	498.222	5012.4	0.19	0
	499.232	988	0.04	0
	500.199	193142	7.38	1
	500.261	8421.8	0.32	0
	501.202	43908	1.68	1
	501.271	4027.6	0.15	0
	502.203	9436.5	0.36	1
	503.251	6759.7	0.26	1
	504.188	1526.2	0.06	0
	504.255	1423.7	0.05	1
	505.211	934.6	0.04	0
	507.265	2426.5	0.09	0
	508.202	8570.6	0.33	1
	509.2	3256.5	0.12	1
	510.214	1089.8	0.04	1
	512.196	3579.6	0.14	0
	512.261	3401.8	0.13	0
	513.23	61491.4	2.35	1
	514.232	15923.1	0.61	1
	515.232	3849.7	0.15	1
	516.244	7860.8	0.3	0
	517.202	1091.9	0.04	0
	517.279	985.2	0.04	0
	518.209	92496.1	3.53	1
	519.211	20120.5	0.77	1
	520.211	5251	0.2	1
	521.212	1032.1	0.04	0
	523.213	1027.2	0.04	0
	525.276	7903.8	0.3	0
	526.211	20671.9	0.79	1
	527.207	9917.5	0.38	1
	528.225	5399.2	0.21	1
	529.265	12153.2	0.46	0
	530.267	14333.4	0.55	0
	531.24	46751.5	1.79	1
	532.242	12544.6	0.48	1
	533.244	1628.3	0.06	1
	534.251	5227.2	0.2	0
	535.212	14277.6	0.55	1
	535.284	2079	0.08	0
	536.204	5528.6	0.21	1
	537.225	3684.2	0.14	1
	538.223	1141.7	0.04	0
	540.264	1384	0.05	0
	541.231	12911.7	0.49	0
	542.236	3641.3	0.14	0
	543.236	17787.2	0.68	1
	544.225	48863.8	1.87	1
	545.224	12033.6	0.46	1
	546.227	3907.8	0.15	1
	546.304	8882.1	0.34	0
	547.23	1267.8	0.05	0
	548.272	16197.6	0.62	1
	549.277	5310.9	0.2	1
	550.284	811.4	0.03	1
	552.241	1280.1	0.05	0
	552.319	3336.3	0.13	0
	553.225	73188.1	2.8	1
	553.3	9744.1	0.37	0
	554.226	19881.2	0.76	1
	554.301	4124.5	0.16	0
	555.238	6426.9	0.25	1
	556.231	3790.1	0.14	0
	557.222	1685.2	0.06	0
	558.292	13024.2	0.5	1
	559.239	5852.1	0.22	0
	559.307	1418.2	0.05	1
	560.267	1512	0.06	1
	561.25	23133.8	0.88	1
	562.238	2830.7	0.11	1
	562.303	6260.1	0.24	0
	563.313	2324.1	0.09	0
	564.251	886.8	0.03	0
	565.242	1419.6	0.05	0
	566.301	4956.2	0.19	1
	567.293	3185.8	0.12	1
	568.272	1654.7	0.06	1
	569.261	4894.5	0.19	0
	570.252	1683.6	0.06	0
	571.236	209759	8.01	1
	572.239	49257.5	1.88	1
	572.309	16331.6	0.62	0
	573.235	12080.2	0.46	1
	574.246	3978.5	0.15	0
	576.305	8600.7	0.33	1
	577.299	3559.4	0.14	1
	578.261	5002.3	0.19	0
	579.249	4306.8	0.16	0
	580.232	1557.4	0.06	0
	580.32	6369.2	0.24	1
	581.323	1216.7	0.05	1
	582.255	1314.3	0.05	1
	583.24	4276.2	0.16	1
	584.303	4083.4	0.16	0
	585.305	1073.4	0.04	0
	586.279	4081.7	0.16	0
	587.282	7076.6	0.27	0
	588.278	3856.6	0.15	0
	589.175	1595.6	0.06	0
	589.246	127156	4.86	0
	590.317	271485	10.37	1
	591.321	73800.6	2.82	1
	592.324	13812.9	0.53	1
	594.292	25543.3	0.98	1
	595.293	8230	0.31	1
	596.267	16784.4	0.64	1
	597.251	14174.8	0.54	1
	598.247	8867.1	0.34	1
	599.268	4101.5	0.16	1
	600.288	1509.3	0.06	0
	601.236	10172.5	0.39	1
	602.239	1643	0.06	1
	602.319	4513.8	0.17	0
	603.319	1728.9	0.07	0
	604.301	1244.5	0.05	0
	605.295	5360	0.2	0
	606.251	8753.9	0.33	1
	607.255	4261.1	0.16	1
	609.288	3717.9	0.14	0
	610.275	861.6	0.03	0
	611.254	6928.4	0.26	0
	612.298	18697.1	0.71	0
	613.295	6635.5	0.25	0
	614.277	29472.7	1.13	1
	615.266	29061.3	1.11	1
	616.261	10135.2	0.39	1
	617.27	6459.1	0.25	1
	618.291	1235.1	0.05	1
	619.259	3589.5	0.14	1
	619.341	3611.3	0.14	0
	620.252	1499.3	0.06	0
	623.313	1078.5	0.04	0
	624.258	39549.9	1.51	1
	625.26	14240.7	0.54	1
	626.297	4114.7	0.16	1
	627.279	4476.2	0.17	0
	628.26	3077.3	0.12	0
	629.335	30788	1.18	1
	630.331	13247.2	0.51	1
	631.319	4824.9	0.18	1
	632.289	22063	0.84	1
	633.296	6052.4	0.23	1
	634.306	1442	0.06	1
	636.268	3129.3	0.12	0
	638.281	1321.7	0.05	0
	640.293	3360	0.13	0
	641.314	1509.5	0.06	0
	642.271	122144	4.67	1
	643.267	34776.1	1.33	1
	644.278	9885.2	0.38	1
	645.275	6599	0.25	0
	646.275	3268.4	0.12	0
	647.345	20126.7	0.77	1
	648.347	8777.3	0.34	1
	649.342	4234.9	0.16	1
	650.324	1722.7	0.07	0
	651.321	1584.8	0.06	0
	652.294	3015.8	0.12	0
	654.27	10817.6	0.41	1
	655.281	4417.6	0.17	1
	656.288	3268.9	0.12	1
	657.301	3596.9	0.14	0
	658.309	7933	0.3	0
	659.314	5978	0.23	0
	660.283	86559.9	3.31	1
	661.285	27062.6	1.03	1
	662.298	9015.6	0.34	1
	663.311	3616.1	0.14	1
	664.314	1411.9	0.05	1
	665.283	1213.5	0.05	1
	667.346	1529.6	0.06	0
	668.341	1024.4	0.04	0
	669.324	872.5	0.03	0
	670.299	5014.2	0.19	0
	671.307	3388.1	0.13	0
	672.279	27568.1	1.05	1
	673.271	9911.9	0.38	1
	674.28	1337.5	0.05	1
	674.377	1088.6	0.04	0
	675.381	1388.6	0.05	0
	677.33	19443.1	0.74	1
	678.332	9378.2	0.36	1
	679.33	3298.8	0.13	1
	680.313	955.6	0.04	0
	681.303	4538	0.17	1
	682.303	8186.8	0.31	1
	683.322	1466.9	0.06	1
	684.32	1550.5	0.06	1
	685.348	1369.7	0.05	0
	686.348	947	0.04	0
	687.334	1231	0.05	0
	688.313	6206.6	0.24	0
	689.318	3557.3	0.14	0
	690.287	11149.6	0.43	1
	691.29	6327.2	0.24	1
	692.29	1132.5	0.04	1
	693.371	7086.7	0.27	0
	694.365	3672	0.14	0
	695.339	31720.6	1.21	1
	696.34	13250	0.51	1
	697.32	6638.7	0.25	1
	698.301	6158	0.24	0
	699.296	8121.6	0.31	0
	700.352	20970.3	0.8	1
	701.373	10368.4	0.4	1
	702.364	1473.2	0.06	1
	703.371	2156.2	0.08	0
	704.377	1081	0.04	0
	705.349	1392.3	0.05	0
	706.341	930.6	0.04	0
	707.296	10776.1	0.41	1
	708.307	5297.8	0.2	1
	709.31	1705.1	0.07	1
	710.328	3187.6	0.12	1
	711.332	860.7	0.03	1
	712.358	1668.9	0.06	1
	713.347	14202.3	0.54	1
	714.341	8597.5	0.33	1
	715.323	8081.4	0.31	1
	716.317	8772.8	0.34	0
	717.305	5899.2	0.23	0
	718.389	15389.8	0.59	1
	718.875	2730.3	0.1	0
	719.377	25300.9	0.97	1
	720.379	9796.9	0.37	1
	722.388	1020.9	0.04	0
	723.341	3274.7	0.13	0
	725.309	60584.8	2.31	1
	726.311	23531.3	0.9	1
	727.321	9360.3	0.36	1
	728.335	6449.2	0.25	0
	729.351	4395.6	0.17	0
	730.378	6011.6	0.23	1
	731.361	5866.4	0.22	1
	732.367	2966.9	0.11	1
	733.333	5280	0.2	1
	734.344	4890	0.19	1
	735.343	3156.1	0.12	1
	736.328	3918.6	0.15	1
	737.383	254711	9.73	1
	738.386	92268.1	3.52	1
	738.524	1495.5	0.06	0
	739.389	20861	0.8	1
	740.387	3104.9	0.12	0
	741.344	4237.6	0.16	0
	742.415	1351.8	0.05	0
	743.32	121016	4.62	1
	744.321	42716.6	1.63	1
	745.324	14984.9	0.57	1
	746.32	7382.6	0.28	1
	747.344	1647.3	0.06	0
	748.372	4759	0.18	1
	749.382	3945.2	0.15	1
	750.392	1483	0.06	1
	752.367	3631.9	0.14	1
	753.351	13304.8	0.51	1
	754.369	6933.9	0.26	1
	754.893	1331	0.05	0
	755.367	3842	0.15	1
	756.359	1207.4	0.05	0
	757.372	983.6	0.04	0
	758.374	4292.2	0.16	0
	759.365	5736.2	0.22	0
	760.366	4051.2	0.15	0
	761.329	42890.4	1.64	1
	762.327	15238.7	0.58	1
	763.341	4562.2	0.17	1
	764.383	1724.3	0.07	0
	765.386	906.7	0.03	0
	766.413	1285.7	0.05	0
	767.426	1168.2	0.04	0
	769.365	1736.1	0.07	0
	770.373	1084.2	0.04	0
	771.354	34627.3	1.32	1
	772.361	13969.4	0.53	1
	773.373	7999.9	0.31	1
	774.347	716.8	0.03	0
	776.397	17613.6	0.67	1
	777.403	8089.8	0.31	1
	778.388	5044.4	0.19	1
	779.375	1401.6	0.05	0
	780.346	1287.6	0.05	0
	781.345	1154.9	0.04	0
	782.378	1072.7	0.04	0
	783.378	1270.7	0.05	0
	784.383	1029.2	0.04	1
	785.384	2545.3	0.1	1
	787.372	1167.2	0.04	0
	788.361	2853	0.11	0
	789.412	11563.4	0.44	1
	789.916	2766.8	0.11	0
	790.413	36004.2	1.38	1
	791.415	13932	0.53	1
	792.412	3675.2	0.14	1
	793.395	21752	0.83	1
	794.405	18025.3	0.69	1
	795.405	6346.7	0.24	1
	796.391	6045.9	0.23	1
	797.372	5666	0.22	1
	798.37	5870.7	0.22	1
	799.361	4203.2	0.16	1
	800.362	1660.8	0.06	1
	801.4	3942.6	0.15	1
	802.405	3119.2	0.12	1
	804.363	1594.1	0.06	0
	805.361	1173.3	0.04	0
	806.37	9678	0.37	0
	807.366	7856.6	0.3	0
	808.42	323199	12.35	1
	809.423	128110	4.89	1
	810.427	31814.8	1.22	1
	811.431	5038.6	0.19	1
	812.385	1199.6	0.05	0
	813.394	2924.7	0.11	1
	814.39	6574.9	0.25	1
	815.392	4249.5	0.16	1
	816.384	3874.9	0.15	1
	817.359	5488.9	0.21	0
	819.419	1466.2	0.06	0
	820.411	1645.6	0.06	0
	822.388	1653.1	0.06	0
	823.414	1106.8	0.04	0
	824.378	57896.7	2.21	1
	825.38	23449.2	0.9	1
	826.382	5444.4	0.21	1
	827.393	1707.2	0.07	0
	828.379	3112.1	0.12	1
	829.397	4424.4	0.17	1
	830.414	1565.9	0.06	1
	831.408	1181.1	0.05	1
	832.401	3457.2	0.13	1
	833.411	3465.1	0.13	1
	835.384	1212.9	0.05	0
	837.416	1063.3	0.04	0
	838.408	1315.3	0.05	0
	840.41	4968.2	0.19	0
	841.417	3716.5	0.14	0
	842.389	76921	2.94	1
	843.39	30138.5	1.15	1
	844.388	9195.1	0.35	1
	845.399	5369.7	0.21	0
	846.394	4293.7	0.16	0
	847.435	11852.2	0.45	1
	848.435	4127.8	0.16	1
	849.42	3565.4	0.14	1
	850.414	1474.6	0.06	0
	851.425	1523.7	0.06	0
	854.426	3200.9	0.12	1
	855.425	1249.8	0.05	1
	856.399	1618	0.06	1
	857.383	1614.3	0.06	0
	858.403	4627.2	0.18	0
	859.436	5710.2	0.22	0
	860.403	22322.8	0.85	1
	861.407	8988.8	0.34	1
	862.406	1070.6	0.04	1
	863.394	1534.7	0.06	0
	865.452	5488.2	0.21	1
	866.444	3133	0.12	1
	867.433	1404.2	0.05	1
	868.401	998.1	0.04	0
	869.422	953.3	0.04	0
	870.394	3734.6	0.14	0
	872.438	1506	0.06	0
	873.441	1256.8	0.05	0
	874.428	1037.4	0.04	0
	875.395	3831.8	0.15	0
	876.388	1583	0.06	0
	877.445	9914.5	0.38	1
	878.433	5877.1	0.22	1
	879.438	1610.4	0.06	1
	884.415	1067	0.04	0
	886.414	1094.6	0.04	0
	888.405	4276.2	0.16	0
	889.468	3948.3	0.15	0
	890.429	1440.2	0.06	0
	891.445	3242.7	0.12	0
	892.444	1600.1	0.06	0
	893.4	4210.5	0.16	0
	894.41	1330.5	0.05	0
	895.448	4396.8	0.17	1
	896.453	2980.8	0.11	1
	897.949	3027.8	0.12	0
	898.45	4782.6	0.18	0
	898.957	1532.2	0.06	0
	899.434	1032.5	0.04	1
	900.446	5187.5	0.2	1
	901.446	1676.7	0.06	1
	902.428	1080	0.04	1
	904.43	1538.9	0.06	1
	905.443	5119.3	0.2	1
	906.428	3346.6	0.13	1
	907.471	1483.8	0.06	1
	908.464	994.6	0.04	0
	910.448	4096.3	0.16	1
	911.453	3325.6	0.13	1
	912.431	948	0.04	1
	913.431	1283.5	0.05	0
	914.472	1114.1	0.04	0
	916.424	1254.2	0.05	0
	918.467	7276.5	0.28	1
	919.468	3956.2	0.15	1
	920.451	3995	0.15	1
	921.42	4146.6	0.16	0
	922.443	1448	0.06	1
	923.453	11812.4	0.45	1
	924.461	5527.4	0.21	1
	925.448	1111.9	0.04	1
	926.44	1051	0.04	0
	928.426	4098.4	0.16	0
	929.436	1428.2	0.05	0
	930.466	5494.7	0.21	1
	931.464	1551.5	0.06	1
	932.458	1226.7	0.05	1
	933.468	940.8	0.04	0
	934.451	987.5	0.04	0
	936.467	3753.9	0.14	1
	937.478	12491.2	0.48	1
	938.481	6339.5	0.24	1
	939.4	8349.2	0.32	0
	940.46	23060.3	0.88	1
	941.464	14720.9	0.56	1
	942.457	3756.3	0.14	1
	943.471	1485.8	0.06	0
	944.439	4299.6	0.16	0
	945.443	1442.5	0.06	0
	946.423	5228.3	0.2	0
	947.433	3652.8	0.14	0
	948.479	9886.5	0.38	1
	949.477	4848.6	0.19	1
	953.437	964.8	0.04	0
	954.438	1705	0.07	0
	955.489	219206	8.37	1
	956.491	112722	4.31	1
	956.696	1645.9	0.06	0
	957.501	28412.2	1.09	1
	958.458	7344.9	0.28	1
	959.464	3904.7	0.15	1
	960.458	1540.5	0.06	1
	961.448	994.7	0.04	0
	962.462	1601.1	0.06	0
	963.459	1659.8	0.06	0
	964.424	6499.5	0.25	1
	965.443	3098.6	0.12	1
	966.482	4248.4	0.16	0
	967.484	1523.3	0.06	0
	969.462	3439.1	0.13	0
	970.467	1031.2	0.04	0
	971.438	7320.7	0.28	0
	972.486	3862.1	0.15	0
	974.454	1363.9	0.05	0
	975.426	28757.9	1.1	1
	976.428	12790.7	0.49	1
	977.434	5280.9	0.2	1
	980.475	1721.6	0.07	1
	981.467	3064.6	0.12	1
	983.47	1527	0.06	0
	987.484	5526.7	0.21	0
	988.474	3892.4	0.15	0
	989.486	6272	0.24	0
	990.532	7286	0.28	0
	991.507	4456.5	0.17	0
	992.474	3055.7	0.12	0
	993.478	1509	0.06	0
	999.457	7096.4	0.27	0
	1000.47	3197	0.12	0
	1001.49	4522	0.17	0
	1002.49	1057.2	0.04	0
	1003.99	3824.5	0.15	2
	1004.49	6545.1	0.25	2
	1005	1230.7	0.05	2
	1005.49	2935.5	0.11	2
	1006.49	3153.1	0.12	0
	1007.5	3315.4	0.13	1
	1008.51	4264.5	0.16	1
	1009.52	1081	0.04	1
	1011.5	30467.5	1.16	0
	1012.51	14902.6	0.57	0
	1012.99	5346.6	0.2	0
	1013.5	9080.6	0.35	0
	1013.99	1335.2	0.05	0
	1014.49	1081.1	0.04	0
	1017.47	6553.2	0.25	0
	1018.47	4187.3	0.16	0
	1019.5	7516	0.29	1
	1020.52	4809.3	0.18	1
	1021.5	1329.6	0.05	1
	1022.52	6501.2	0.25	1
	1023.51	4337.1	0.17	1
	1024.52	3189.4	0.12	1
	1025.5	1482.4	0.06	0
	1026.48	1318.6	0.05	0
	1029.48	1539.1	0.06	0
	1034.48	1255.2	0.05	0
	1035.46	6794	0.26	1
	1036.47	1314.6	0.05	1
	1037.5	4309.4	0.16	0
	1038.52	3051.4	0.12	0
	1042.51	3226.6	0.12	1
	1043.51	3020.1	0.12	1
	1044.52	1526.2	0.06	1
	1045.49	1139.8	0.04	0
	1047.5	1287.6	0.05	0
	1050.56	8001.1	0.31	0
	1051.57	5617.8	0.21	0
	1052.49	11019.6	0.42	1
	1053.5	4342.8	0.17	1
	1054.51	1219.7	0.05	1
	1058.5	4217.1	0.16	0
	1060.51	4347.6	0.17	0
	1061.55	5586.2	0.21	1
	1062.55	2936.7	0.11	1
	1064.5	1124.2	0.04	0
	1068.57	161341	6.16	1
	1069.58	95662.8	3.65	1
	1070.54	39485.9	1.51	1
	1071.5	14651.1	0.56	1
	1072.51	5673.6	0.22	1
	1073.52	1266.8	0.05	1
	1076.51	3908.4	0.15	1
	1077.5	1651.1	0.06	1
	1078.51	1472.7	0.06	1
	1079.55	3211.4	0.12	1
	1080.54	969.1	0.04	1
	1088.51	18555.2	0.71	1
	1089.52	12115.5	0.46	1
	1090.53	5497	0.21	1
	1091.54	1304.5	0.05	0
	1093.5	2797.2	0.11	1
	1094.5	1470.9	0.06	1
	1100.51	2935.7	0.11	0
	1102.52	1349.9	0.05	0
	1105.55	3240.4	0.12	1
	1106.53	6266.1	0.24	1
	1107.53	3764.9	0.14	1
	1108.52	1416.4	0.05	1
	1111.51	1489.2	0.06	0
	1118.51	6247.5	0.24	1
	1119.52	3676.4	0.14	1
	1120.52	1407.9	0.05	1
	1122.5	1261.9	0.05	0
	1123.56	6689.9	0.26	1
	1124.56	3018.5	0.12	1
	1125.56	1403.4	0.05	1
	1126.53	1243.2	0.05	0
	1128.51	1161.6	0.04	0
	1129.53	1003.2	0.04	0
	1132.6	1475.1	0.06	0
	1133.58	1286	0.05	0
	1134.55	1476	0.06	0
	1135.55	1330.8	0.05	0
	1136.53	3251	0.12	1
	1137.53	1289.2	0.05	1
	1139.55	1204.5	0.05	0
	1146.53	4151.2	0.16	1
	1147.55	3476.4	0.13	1
	1148.55	3434.3	0.13	1
	1158.57	15753.9	0.6	1
	1159.57	10500.3	0.4	1
	1160.58	5188.8	0.2	1
	1162.58	1193	0.05	0
	1164.55	4085.3	0.16	0
	1165.59	13724.2	0.52	1
	1166.58	12358.1	0.47	1
	1167.58	4613.8	0.18	1
	1172.56	1053	0.04	0
	1173.56	1649.9	0.06	0
	1177.59	1522.2	0.06	0
	1178.57	1605	0.06	0
	1183.6	259120	9.9	1
	1184.6	166559	6.36	1
	1185.61	57218.3	2.19	1
	1185.87	1746.8	0.07	0
	1186.61	11810	0.45	1
	1187.6	1349.8	0.05	1
	1189.55	4754.7	0.18	1
	1190.55	4331	0.17	1
	1191.55	2826.2	0.11	1
	1193.59	1503.1	0.06	1
	1194.6	5334.8	0.2	1
	1195.59	2925.6	0.11	1
	1199.57	5789.3	0.22	1
	1200.56	4754.4	0.18	1
	1201.56	1287.5	0.05	1
	1205.59	1314	0.05	0
	1207.56	1530.8	0.06	0
	1217.57	20053.2	0.77	1
	1218.57	11841.6	0.45	1
	1219.57	7022.1	0.27	1
	1220.61	1509	0.06	0
	1235.58	12363.4	0.47	1
	1236.59	7916	0.3	1
	1237.59	4406.7	0.17	1
	1238.61	1431.6	0.05	0
	1247.61	1263.7	0.05	0
	1264.66	6125.6	0.23	1
	1265.65	6757.2	0.26	1
	1266.65	3667	0.14	1
	1270.6	5083.7	0.19	0
	1271.64	10472.7	0.4	1
	1272.65	6342.8	0.24	1
	1273.65	3113.4	0.12	1
	1282.67	140578	5.37	1
	1283.67	95870.3	3.66	1
	1284.67	36666.4	1.4	1
	1285.67	8137.2	0.31	1
	1288.6	13453.5	0.51	1
	1289.61	10025.7	0.38	1
	1290.61	3595.5	0.14	1
	1306.61	9384.4	0.36	1
	1307.62	7144.3	0.27	1
	1308.63	4271	0.16	1
	1318.65	1217.2	0.05	0
	1325.66	3014.9	0.12	1
	1326.65	4012.9	0.15	1
	1327.67	3354.9	0.13	1
	1337.65	1287.7	0.05	0
	1339.69	1675	0.06	0
	1352.66	1436.3	0.05	0
	1365.7	12299.1	0.47	1
	1366.71	9604.8	0.37	1
	1367.7	2968.4	0.11	1
	1368.7	1665.9	0.06	0
	1383.72	189628	7.24	1
	1384.72	140304	5.36	1
	1385.72	57383.6	2.19	1
	1386.7	25282.5	0.97	1
	1387.69	11582.6	0.44	1
	1388.69	3635.6	0.14	1
	1389.68	1739.2	0.07	0
	1393.7	1187.8	0.05	0
	1417.67	1535.5	0.06	1
	1418.68	2926.2	0.11	1
	1419.68	1366.4	0.05	1
	1435.67	6009.4	0.23	0
	1436.74	23899.7	0.91	1
	1437.74	18088	0.69	1
	1438.73	7370.6	0.28	1
	1439.74	1331.2	0.05	0
	1453.68	3779.1	0.14	0
	1454.75	150130	5.74	1
	1455.76	113541	4.34	1
	1456.76	43530.9	1.66	1
	1457.76	12345.7	0.47	1
	1458.74	3992.4	0.15	1
	1466.73	1160.7	0.04	0
	1485.75	7625.5	0.29	1
	1486.76	5578.4	0.21	1
	1487.76	1531.4	0.06	1
	1507.79	12264.1	0.47	1
	1508.78	11008.7	0.42	1
	1509.79	5082	0.19	1
	1510.76	2492.5	0.1	0
	1525.79	83963.2	3.21	1
	1526.79	69768.5	2.67	1
	1527.8	28997.8	1.11	1
	1528.79	8466.6	0.32	1
	1536.73	5393.4	0.21	1
	1537.73	4051.6	0.15	1
	1554.74	2738.2	0.1	1
	1555.75	1232.8	0.05	1
	1578.81	4586.3	0.18	1
	1579.81	3572.5	0.14	1
	1580.8	1277.4	0.05	1
	1586.8	9452.2	0.36	1
	1587.79	6870	0.26	1
	1588.79	3767.8	0.14	1
	1596.83	37318.7	1.43	1
	1597.83	28291.1	1.08	1
	1598.82	14854.8	0.57	1
	1599.83	3467	0.13	1
	1657.83	8334.5	0.32	1
	1658.83	6612.1	0.25	1
	1659.82	2898.6	0.11	1
	1725.88	5401.6	0.21	1
	1726.89	5560.3	0.21	1
	1728.86	4467.7	0.17	1
	1729.89	4921.9	0.19	1
	1730.86	1129.1	0.04	0
	1782.84	2703.9	0.1	1
	1783.84	3448.3	0.13	1
	1784.83	1569.7	0.06	1
	1812.9	8712.5	0.33	1
	1813.88	7499.4	0.29	1
	1814.9	3995	0.15	1
	2006.96	3426	0.13	1
	2007.96	2751.8	0.11	1
	2008.94	1204.3	0.05	1
	2025	34253.6	1.31	1
	2025.99	39823.1	1.52	1
	2026.97	24602.4	0.94	1
	2027.95	9889.7	0.38	1
	2028.98	1435.2	0.05	0
	2043.01	123946	4.74	1
	2043.99	136723	5.22	1
	2044.98	76255.7	2.91	1
	2045.97	30858.1	1.18	1
	2046.99	7748.5	0.3	1
	2228.06	3177.4	0.12	1
	2229.04	3554.9	0.14	1
	2246.06	10765.4	0.41	1
	2247.08	13166.3	0.5	1
	2248.07	8427.5	0.32	1
	2249.07	3271.8	0.12	1

## Sheet: Fig 4
								protein:	GP20
	PEAK LIST								ASSIGNMENTS									Precursor
									peptide = EGEETDENTDETTTTTTTASPKPK + 7HexNAc									Meas. m/z	δ (ppm)
	SPECTRUM - MS								Meas. m/z	Calc. m/z	δ (Da)	δ (ppm)	Rel. Int. (%)	z	Annotation	Formula		1001.93	0.5
	02-17-2015_WTD_120min_QE+.raw								102.055	102.055	0.0005	5.3	0.83	1	immonium Lys	C4H7NO2
	FTMS + p NSI d Full ms2 1002.43@hcd30.00 [100.00-4115.00]								129.102	129.102	0.0001	0.5	0.78	1	y1 -H2O	C6H12N2O
	Scan #: 3246								130.087	130.086	0.0004	3.4	0.07	1	y1 -NH3	C6H11NO2
	RT: 15.07								147.113	147.113	0	0	0.23	1	y1	C6H14N2O2
	m/z	Intensity	Relative	Charge					187.08	187.071	0.0087	46.3	8.75	1	b2	C7H10N2O4
									226.155	226.155	-0.0003	-1.3	1.79	1	y2 -H2O	C11H19N3O2
	100.04	2592.5	0.3	1					244.166	244.166	-0.0001	-0.3	2.58	1	y2	C11H21N3O3
	101.024	1079.4	0.12	1					298.104	298.103	0.0005	1.8	1.18	1	b3 -H2O	C12H15N3O6
	102.055	7172.2	0.83	0					316.114	316.114	-0.0001	-0.4	0.94	1	b3	C12H17N3O7
	108.045	59152.9	6.85	1					354.246	354.25	-0.0037	-10.3	0.05	1	y3 -H2O	C17H31N5O3
	109.029	47794.2	5.53	0					372.262	372.26	0.0016	4.2	0.46	1	y3	C17H33N5O4
	109.041	865.6	0.1	0					424.143	424.146	-0.0025	-5.9	0.06	2	b6* -NH3	C33H46N6O20
	109.048	4677	0.54	1					427.145	427.146	-0.0008	-1.8	0.83	1	b4 -H2O	C17H22N4O9
	110.032	3134.6	0.36	1					445.155	445.156	-0.0013	-3	0.58	1	b4	C17H24N4O10
	110.06	5955.8	0.69	1					451.302	451.303	-0.0007	-1.6	0.09	1	y4 -H2O	C22H38N6O4
	112.051	7944	0.92	0					469.313	469.313	0.0001	0.2	3.54	1	y4	C22H40N6O5
	114.055	5831.8	0.68	0					528.194	528.194	0.0006	1.1	1.19	1	b5 -H2O	C21H29N5O11
	116.071	9097.1	1.05	0					538.331	538.335	-0.0036	-6.6	0.09	1	y5 -H2O	C25H43N7O6
	119.036	416.1	0.05	0					546.202	546.204	-0.0021	-3.8	0.51	1	b5	C21H31N5O12
	122.061	8659	1	0					554.19	554.202	-0.0119	-21.4	0.05	2	b8*	C42H62N10O25
	124.04	5701.4	0.66	0					556.346	556.345	0.0002	0.3	3.17	1	y5	C25H45N7O7
	126.055	832156	96.33	1					625.211	625.221	-0.0097	-15.5	0.99	2	b11	C47H68N12O28
	127.039	65730.4	7.61	0					627.383	627.382	0.0003	0.4	1.35	1	y6	C28H50N8O8
	127.059	54539.4	6.31	1					643.22	643.221	-0.0004	-0.6	1.07	1	b6 -H2O	C25H34N6O14
	128.043	3996.4	0.46	1					661.232	661.231	0.0013	1.9	1.51	1	b6	C25H36N6O15
	128.06	3902.2	0.45	1					662.233	662.239	-0.0063	-9.5	0.43	2	b10*	C50H74N12O30
	128.069	522.1	0.06	1					728.43	728.43	0.0002	0.3	1.18	1	y7	C32H57N9O10
	129.102	6773.8	0.78	0					755.259	755.265	-0.0066	-8.7	0.07	2	b10** -NH3	C58H84N12O35
	130.05	4856.6	0.56	0					772.261	772.263	-0.0018	-2.3	1.06	1	b7 -H2O	C30H41N7O17
	130.087	626.4	0.07	0					790.274	790.274	0.0003	0.3	1.07	1	b7	C30H43N7O18
	136.062	34231.7	3.96	0					811.47	811.467	0.0023	2.8	0.09	1	y8 -H2O	C36H62N10O11
	137.066	1034.8	0.12	0					820.389	820.417	-0.0279	-34	0.07	2	y12**	C68H118N16O30
	138.055	812574	94.06	1					829.475	829.478	-0.0031	-3.7	1.07	1	y8	C36H64N10O12
	138.276	600.8	0.07	0					830.478	830.462	0.0165	19.9	0.41	1	y6*	C36H63N9O13
	139.059	63211.3	7.32	1					886.312	886.306	0.0054	6.1	0.35	1	b8 -H2O	C34H47N9O19
	140.06	4848.3	0.56	1					887.297	887.29	0.0073	8.2	0.58	1	b8 -NH3	C34H46N8O20
	140.071	6016.3	0.7	1					897.442	897.442	0.0007	0.8	0.11	2	y17	C73H124N20O32
	141.065	1678	0.19	0					904.32	904.317	0.0032	3.6	0.65	1	b8	C34H49N9O20
	144.066	822738	95.24	1					912.529	912.515	0.0138	15.1	0.07	1	y9 -H2O	C40H69N11O13
	145.05	4587.9	0.53	0					930.526	930.525	0.0007	0.8	1.11	1	y9	C40H71N11O14
	145.069	54455.6	6.3	1					931.518	931.51	0.0087	9.4	0.98	1	y7*	C40H70N10O15
	146.07	5265	0.61	1					961.964	961.963	0.001	1	0.34	2	y18	C78H131N21O35
	147.113	2024.7	0.23	0					987.356	987.354	0.0025	2.6	0.71	1	b9 -H2O	C38H54N10O21
	148.06	451.9	0.05	0					988.346	988.338	0.008	8.1	0.82	1	b9 -NH3	C38H53N9O22
	150.055	20115.1	2.33	1					1005.36	1005.36	-0.0041	-4.1	0.62	1	b9	C38H56N10O22
	151.058	2061.7	0.24	1					1019.47	1019.48	-0.0049	-4.8	0.12	2	y19	C82H136N22O38
	152.057	9695.6	1.12	1					1031.58	1031.57	0.0025	2.5	1.06	1	y10	C44H78N12O16
	156.065	3210	0.37	0					1032.57	1032.56	0.0119	11.6	0.92	1	y8*	C44H77N11O17
	157.097	562.4	0.07	0					1070	1070	0.0045	4.2	0.66	2	y20	C86H143N23O40
	159.077	913.8	0.11	0					1102.38	1102.38	-0.0048	-4.4	0.34	1	b10 -H2O	C42H59N11O24
	162.076	1712.2	0.2	0					1103.37	1103.36	0.0018	1.6	0.25	1	b10 -NH3	C42H58N10O25
	163.06	3409	0.39	0					1120.39	1120.39	0.0023	2.1	1.1	1	b10	C42H61N11O25
	168.066	231292	26.77	1					1125.52	1125.52	0.0006	0.5	0.07	2	y21 -H2O	C91H148N24O42
	169.07	19602.4	2.27	1					1125.99	1126.01	-0.0171	-15.2	0.07	2	y21 -NH3	C91H147N23O43
	170.071	2223.2	0.26	1					1132.62	1132.62	0.0022	1.9	0.77	1	y11	C48H85N13O18
	176.057	1948.9	0.23	0					1133.61	1133.6	0.0097	8.5	1.13	1	y9*	C48H84N12O19
	185.092	1781	0.21	0					1134.62	1134.59	0.0349	30.8	0.44	1	y7**	C48H83N11O20
	186.076	855414	99.02	1					1199.02	1199.04	-0.0196	-16.3	0.08	2	y22	C96H157N25O46
	187.08	75571.7	8.75	1					1227.54	1227.55	-0.0154	-12.6	0.19	2	y23	C98H160N26O47
	188.081	8805.4	1.02	1					1227.54	1227.55	-0.0098	-8	0.19	2	y21* -NH3	C99H160N24O48
	193.083	2411.5	0.28	0					1231.42	1231.42	-0.0077	-6.3	0.24	1	b11 -H2O	C47H66N12O27
	194.068	493.6	0.06	0					1232.42	1232.41	0.0102	8.3	0.32	1	b11 -NH3	C47H65N11O28
	195.077	2754.6	0.32	0					1233.42	1233.47	-0.0583	-47.2	0.16	2	b15****	C95H148N20O56
	199.071	664	0.08	0					1233.67	1233.67	0.0023	1.9	0.87	1	y12	C52H92N14O20
	204.087	863900	100	1					1234.66	1234.65	0.0113	9.1	1.12	1	y10*	C52H91N13O21
	205.09	75437.7	8.73	1					1235.66	1235.64	0.0274	22.1	0.59	1	y8**	C52H90N12O22
	206.091	11362.7	1.32	1					1249.43	1249.43	-0.0009	-0.7	0.57	1	b11	C47H68N12O28
	209.078	7942.3	0.92	1					1261.06	1261	0.0548	43.5	0.18	2	b20**	C97H153N23O55
	210.078	542.3	0.06	1					1283.08	1283.07	0.0118	9.2	2.94	2	aglycon -H2O	C103H165N27O49
	213.087	2909.9	0.34	0					1283.57	1283.51	0.0637	49.6	4.46	2	b18***	C99H156N22O57
	216.098	817.6	0.09	0					1283.57	1283.56	0.0084	6.6	4.46	2	aglycon -NH3	C103H164N26O50
	217.081	2214.1	0.26	0					1292.09	1292.08	0.0101	7.8	6.79	2	‡, aglycon	C103H167N27O50
	226.083	914	0.11	0					1292.09	1292.08	0.0101	7.8	6.79	2	aglycon	C103H167N27O50
	226.155	15466.8	1.79	1					1292.09	1292.07	0.0157	12.1	6.79	2	y22* -NH3	C104H167N25O51
	227.067	1045.8	0.12	0					1332.47	1332.47	-0.0013	-1	0.31	1	b12 -H2O	C51H73N13O29
	227.159	1733.2	0.2	1					1333.46	1333.45	0.0092	6.9	0.11	1	b12 -NH3	C51H72N12O30
	231.098	2361.3	0.27	0					1334.73	1334.72	0.013	9.8	0.83	1	y13	C56H99N15O22
	241.082	9691.5	1.12	1					1335.72	1335.7	0.0173	13	0.97	1	y11*	C56H98N14O23
	242.086	911.5	0.11	1					1336.7	1336.68	0.0176	13.2	0.66	1	y9**	C56H97N13O24
	244.092	651.9	0.08	0					1350.48	1350.48	0.0034	2.6	0.36	1	b12	C51H75N13O30
	244.166	22279.6	2.58	1					1384.62	1384.61	0.0156	11.2	0.45	2	peptide* -H2O	C111H178N28O54
	245.076	3722.2	0.43	0					1385.11	1385.05	0.0654	47.2	0.87	2	b18****	C107H169N23O62
	245.169	2212.7	0.26	1					1385.11	1385.1	0.0102	7.3	0.87	2	[M -6HexNAc] -NH3	C111H177N27O55
	252.096	540.6	0.06	0					1385.6	1385.54	0.0631	45.5	0.52	2	b16*****	C107H168N22O63
	259.092	5601.2	0.65	0					1393.62	1393.61	0.0077	5.5	1.71	2	‡*, [M -6HexNAc]	C111H180N28O55
	270.109	3400.7	0.39	0					1393.62	1393.61	0.0133	9.5	1.71	2	y22** -NH3	C112H180N26O56
	289.019	582.6	0.07	0					1396.12	1396.13	-0.0181	-12.9	0.23	2	y17***** -H2O	C113H187N25O56
	289.161	1018.6	0.12	0					1433.51	1433.52	-0.0047	-3.3	0.22	1	b13 -H2O	C55H80N14O31
	298.104	10199.7	1.18	1					1434.48	1434.5	-0.0186	-13	0.11	1	b11* -H2O	C55H79N13O32
	299.106	1589	0.18	1					1434.48	1434.5	-0.0186	-13	0.11	1	b13 -NH3	C55H79N13O32
	306.049	1955.5	0.23	0					1435.51	1435.49	0.0249	17.3	0.11	1	b11* -NH3	C55H78N12O33
	306.11	762.3	0.09	0					1436.75	1436.75	0.006	4.2	0.4	1	y12*	C60H105N15O25
	310.101	584	0.07	0					1437.74	1437.73	0.0059	4.1	0.42	1	y10**	C60H104N14O26
	312.05	1805.9	0.21	0					1438.73	1438.72	0.0109	7.6	0.34	1	y8***	C60H103N13O27
	313.188	4732.5	0.55	0					1445.74	1445.75	-0.0045	-3.1	0.09	1	y14 -H2O	C61H104N16O24
	316.114	8106.8	0.94	0					1452.5	1452.51	-0.0154	-10.6	0.08	1	b11*	C55H81N13O33
	324.119	1069.4	0.12	0					1463.76	1463.76	0.0023	1.6	0.78	1	y14	C61H106N16O25
	327.131	1054.4	0.12	0					1486.66	1486.64	0.0213	14.3	0.08	2	‡** [M -5HexNAc] -NH3	C119H190N28O60
	328.114	1830.9	0.21	0					1495.15	1495.15	-0.0074	-5	0.1	2	‡**, [M -5HexNAc]	C119H193N29O60
	330.059	6099.7	0.71	0					1495.15	1495.15	-0.0018	-1.2	0.1	2	y22*** -NH3	C120H193N27O61
	342.129	1844.4	0.21	0					1534.57	1534.57	-0.0001	-0.1	0.1	1	b14 -H2O	C59H87N15O33
	345.142	484	0.06	0					1536.53	1536.53	-0.0035	-2.3	0.07	1	b12* -NH3	C59H85N13O35
	346.122	4333.8	0.5	0					1537.78	1537.8	-0.0165	-10.7	0.32	1	y13*	C64H112N16O27
	348.069	3166.8	0.37	0					1537.78	1537.8	-0.0165	-10.7	0.32	1	y13*	C64H112N16O27
	354.126	444.8	0.05	0					1538.8	1538.78	0.0251	16.3	0.42	1	y11**	C64H111N15O28
	354.246	466.5	0.05	0					1538.8	1538.78	0.0251	16.3	0.42	1	y11**	C64H111N15O28
	359.12	1022	0.12	0					1539.78	1539.76	0.0187	12.2	0.26	1	y9***	C64H110N14O29
	360.139	1662.5	0.19	0					1539.78	1539.76	0.0187	12.2	0.26	1	y9***	C64H110N14O29
	372.262	4016.9	0.46	1					1552.61	1552.58	0.0366	23.6	0.08	1	b14	C59H89N15O34
	373.264	550.9	0.06	1					1578.79	1578.79	0.0001	0	0.48	1	y15	C65H111N17O28
	381.139	2203.5	0.26	1					1636.59	1636.6	-0.0078	-4.8	0.09	1	b15 -NH3	C63H93N15O36
	382.123	607.7	0.07	1					1636.59	1636.6	-0.0078	-4.8	0.09	1	b13* -H2O	C63H93N15O36
	399.151	3286.6	0.38	0					1639.79	1639.83	-0.0341	-20.8	0.25	1	y12**	C68H118N16O30
	403.206	450.4	0.05	0					1640.82	1640.81	0.004	2.5	0.19	1	y10***	C68H117N15O31
	407.166	2230.6	0.26	0					1666.8	1666.84	-0.0333	-19.9	0.26	1	y14*	C69H119N17O30
	409.136	4097.4	0.47	1					1679.85	1679.83	0.013	7.7	0.36	1	y16	C69H118N18O30
	410.137	559.8	0.06	1					1740.83	1740.87	-0.0413	-23.7	0.12	1	y13**	C72H125N17O32
	417.161	2554	0.3	0					1741.86	1741.86	0.0044	2.5	0.12	1	y11***	C72H124N16O33
	420.081	941.6	0.11	0					1781.81	1781.87	-0.055	-30.9	0.09	1	y15*	C73H124N18O33
	424.143	545.7	0.06	0					1793.85	1793.88	-0.0305	-17	0.27	1	y17	C73H124N20O32
	427.145	7152.7	0.83	1					1882.89	1882.91	-0.0186	-9.9	0.18	1	y16*	C77H131N19O35
	428.149	949.5	0.11	1					1922.94	1922.92	0.0182	9.5	0.11	1	y18	C78H131N21O35
	430.149	545	0.06	0
	439.146	887.2	0.1	0
	442.154	1968.2	0.23	0
	444.09	847.9	0.1	0
	445.155	4997.4	0.58	1
	446.162	639	0.07	1
	451.302	768.5	0.09	0
	457.155	3391.4	0.39	1
	458.162	476.5	0.06	1
	460.167	4167.8	0.48	1
	461.172	570.5	0.07	1
	466.153	453.9	0.05	0
	469.313	30553.4	3.54	1
	470.317	6939.4	0.8	1
	471.318	932.4	0.11	1
	474.161	779.7	0.09	1
	475.167	3501.4	0.41	1
	482.193	536.8	0.06	0
	492.172	3254	0.38	0
	496.166	895.1	0.1	0
	500.043	834	0.1	0
	500.199	739.4	0.09	0
	501.186	517.8	0.06	0
	510.183	8372.6	0.97	1
	511.188	1509.5	0.17	1
	514.177	2429.9	0.28	0
	524.055	1804.6	0.21	0
	528.194	10300	1.19	1
	529.196	2599.6	0.3	1
	530.208	575.4	0.07	1
	532.19	1073.9	0.12	0
	538.331	816.1	0.09	0
	539.34	483.6	0.06	0
	540.052	749.2	0.09	0
	541.024	495.8	0.06	0
	542.069	2994.3	0.35	1
	542.168	631.3	0.07	0
	543.071	685.2	0.08	1
	543.199	697	0.08	0
	546.202	4411.7	0.51	0
	549.209	471.3	0.05	0
	554.19	463.7	0.05	0
	554.575	474.7	0.05	0
	556.346	27361.6	3.17	1
	557.348	7355	0.85	1
	558.351	702.3	0.08	1
	560.184	949.6	0.11	0
	561.21	936.5	0.11	0
	572.188	666.5	0.08	0
	575.197	1002.5	0.12	0
	586.199	663.6	0.08	0
	589.205	2329.5	0.27	0
	604.215	596.4	0.07	0
	607.199	1661.9	0.19	0
	625.211	8514	0.99	0
	626.212	2080.4	0.24	0
	627.223	578.2	0.07	0
	627.383	11682.9	1.35	1
	628.385	3830.8	0.44	1
	630.226	585.7	0.07	0
	636.085	1036.5	0.12	0
	643.22	9234.9	1.07	1
	644.225	2411.9	0.28	1
	645.232	858.6	0.1	1
	654.091	1743.8	0.2	0
	661.232	13033.2	1.51	1
	662.233	3707.8	0.43	1
	663.24	619.4	0.07	1
	672.244	1660	0.19	1
	673.232	547.4	0.06	1
	676.24	1778.2	0.21	1
	677.246	559.1	0.06	1
	727.259	803.6	0.09	0
	728.43	10203.3	1.18	1
	729.436	4033.9	0.47	1
	730.439	700.3	0.08	1
	736.249	560.5	0.06	0
	744.264	1749	0.2	1
	745.258	905.3	0.1	1
	754.255	3662.4	0.42	1
	755.259	640.3	0.07	1
	762.275	877.4	0.1	0
	770.254	545.3	0.06	0
	772.261	9143.5	1.06	1
	773.263	3309.4	0.38	1
	774.265	631.9	0.07	1
	775.268	719.2	0.08	0
	787.271	1056.5	0.12	0
	788.259	873.5	0.1	0
	790.274	9217.7	1.07	1
	791.277	3865.1	0.45	1
	802.312	758.8	0.09	0
	805.284	2035	0.24	0
	811.47	738.7	0.09	0
	820.389	619.1	0.07	0
	823.282	564.6	0.07	0
	828.059	704.7	0.08	0
	829.475	9265.1	1.07	1
	830.341	769.7	0.09	0
	830.478	3556	0.41	1
	840.909	626	0.07	0
	841.284	743.7	0.09	0
	842.279	641	0.07	0
	859.294	730.9	0.08	0
	868.292	812.6	0.09	1
	869.282	1964	0.23	1
	870.283	940	0.11	1
	871.291	650.8	0.08	1
	877.41	639.1	0.07	0
	878.411	782.1	0.09	0
	886.312	3034.1	0.35	1
	887.297	5028.8	0.58	1
	888.303	2134.4	0.25	1
	889.297	778.4	0.09	1
	897.442	921.3	0.11	0
	897.94	589	0.07	0
	904.32	5650.7	0.65	1
	905.312	2602.7	0.3	1
	906.321	892.1	0.1	1
	912.529	634	0.07	0
	930.526	9555	1.11	1
	931.518	8449.6	0.98	1
	932.518	2948.4	0.34	1
	952.303	588.2	0.07	0
	961.964	2918.4	0.34	2
	962.476	3549.1	0.41	2
	962.96	1810.4	0.21	0
	969.342	2018.5	0.23	1
	970.327	2342.6	0.27	1
	971.33	907.5	0.11	1
	987.356	6148.4	0.71	1
	988.346	7108.5	0.82	1
	989.349	2474	0.29	1
	990.342	687.6	0.08	1
	992.433	2456.3	0.28	1
	993.438	1646.2	0.19	1
	1005.36	5344.5	0.62	1
	1006.37	2329.2	0.27	1
	1019.47	1016.5	0.12	2
	1019.97	2876.1	0.33	2
	1020.46	785.7	0.09	2
	1031.58	9151.6	1.06	1
	1032.57	7985.4	0.92	1
	1033.56	2655.2	0.31	1
	1034.36	635.5	0.07	0
	1034.57	677.6	0.08	0
	1066.35	817.2	0.09	0
	1070	5710.5	0.66	2
	1070.5	4502.3	0.52	2
	1070.99	1739	0.2	2
	1084.37	918.6	0.11	1
	1085.35	2170	0.25	1
	1086.35	722.8	0.08	1
	1102.38	2923	0.34	1
	1103.37	2141.6	0.25	1
	1104.36	1789.9	0.21	1
	1120.39	9477.2	1.1	1
	1121.39	6210.7	0.72	1
	1122	586.7	0.07	0
	1122.39	725.1	0.08	1
	1125.52	643.3	0.07	0
	1125.99	587.2	0.07	0
	1132.62	6651.4	0.77	1
	1133.61	9771.1	1.13	1
	1134.62	3844	0.44	1
	1135.02	1853.4	0.21	0
	1135.58	829	0.1	0
	1172.03	648.6	0.08	0
	1172.53	809.1	0.09	0
	1199.02	683.3	0.08	0
	1199.54	924.1	0.11	0
	1200.07	762.8	0.09	0
	1213.41	982.3	0.11	1
	1214.4	1899.9	0.22	1
	1215.41	609.9	0.07	1
	1227.54	1665.4	0.19	2
	1228.05	2013.2	0.23	2
	1228.55	784.3	0.09	2
	1231.42	2038.8	0.24	0
	1232.42	2756.7	0.32	0
	1233.42	1376.9	0.16	0
	1233.67	7557.6	0.87	1
	1234.66	9640.5	1.12	1
	1235.66	5054.5	0.59	1
	1236.63	2766.2	0.32	1
	1249.43	4961.2	0.57	1
	1250.42	1988.4	0.23	1
	1251.42	902.4	0.1	1
	1261.06	1553.3	0.18	2
	1261.55	1029.3	0.12	2
	1262.05	898.8	0.1	2
	1265.05	1018.3	0.12	2
	1265.55	1733.3	0.2	2
	1266.05	2044.4	0.24	2
	1270.54	694.2	0.08	0
	1274.08	3452.8	0.4	2
	1274.57	6247.8	0.72	2
	1275.07	6709.6	0.78	2
	1275.55	4260.9	0.49	0
	1276.05	937.9	0.11	0
	1283.08	25369	2.94	2
	1283.57	38525.9	4.46	2
	1284.07	25827.9	2.99	2
	1284.56	17489	2.02	2
	1285.06	6610	0.77	2
	1285.56	2649.5	0.31	2
	1292.09	58694	6.79	2
	1292.58	74196.1	8.59	2
	1293.07	58168.9	6.73	2
	1293.57	31639.7	3.66	2
	1294.07	11720.9	1.36	2
	1294.56	3800.3	0.44	2
	1314.44	1012.1	0.12	0
	1315.44	1048	0.12	0
	1332.47	2646.9	0.31	1
	1333.46	974.3	0.11	1
	1334.44	642.8	0.07	1
	1334.73	7187.5	0.83	1
	1335.72	8415.1	0.97	1
	1336.7	5667.6	0.66	1
	1337.68	2770.3	0.32	0
	1350.48	3122.9	0.36	0
	1376.6	992.6	0.11	0
	1384.62	3918.9	0.45	2
	1385.11	7524.3	0.87	2
	1385.6	4456.7	0.52	2
	1386.12	2098.9	0.24	2
	1386.6	2289.1	0.26	2
	1393.62	14801.9	1.71	2
	1394.12	19347.5	2.24	2
	1394.62	14110.2	1.63	2
	1395.12	9045.3	1.05	2
	1395.62	4497.6	0.52	2
	1396.12	1997.7	0.23	2
	1416.5	1594.7	0.18	0
	1433.51	1897.6	0.22	0
	1434.48	955	0.11	0
	1435.51	937.3	0.11	0
	1436.75	3418.7	0.4	1
	1437.74	3651.9	0.42	1
	1438.73	2944.7	0.34	1
	1439.72	792.6	0.09	1
	1445.74	777	0.09	0
	1452.5	679.4	0.08	0
	1463.76	6719.8	0.78	1
	1464.76	4915.8	0.57	1
	1465.74	2032	0.24	1
	1486.66	673.5	0.08	0
	1495.15	893.5	0.1	0
	1495.64	2971.7	0.34	0
	1496.17	3002.5	0.35	0
	1496.65	1057	0.12	0
	1516.55	1020.7	0.12	1
	1517.53	1442.3	0.17	1
	1534.57	857.2	0.1	0
	1536.53	631.8	0.07	0
	1537.78	2743.2	0.32	1
	1538.8	3640.8	0.42	1
	1539.78	2207.7	0.26	1
	1552.61	687.3	0.08	0
	1578.79	4132.8	0.48	0
	1579.76	2841.4	0.33	0
	1636.59	749.7	0.09	0
	1639.79	2196.3	0.25	1
	1640.82	1600.1	0.19	1
	1641.81	786.3	0.09	1
	1666.8	2287.8	0.26	1
	1667.81	770.3	0.09	1
	1679.85	3086.5	0.36	1
	1680.83	3295.6	0.38	1
	1681.8	1776	0.21	0
	1740.83	1000.8	0.12	0
	1741.86	1061.4	0.12	0
	1781.81	751.2	0.09	0
	1782.84	807.6	0.09	0
	1793.85	2313.3	0.27	1
	1794.85	2031.4	0.24	1
	1870.91	705	0.08	0
	1882.89	1528.6	0.18	0
	1922.94	961.5	0.11	0

## Sheet: Fig 5
								protein:	GP900
	PEAK LIST								ASSIGNMENTS									Precursor
									peptide = (609)KPTTTTTTTTTTTTK(623) + 3HexNAcs									Meas. m/z	δ (ppm)
	SPECTRUM - MS								Meas. m/z	Calc. m/z	δ (Da)	δ (ppm)	Rel. Int. (%)	z	Annotation	Formula		732.028	-0.1
	02-17-2015_WTD_120min_QE+.raw								147.113	147.113	0.0001	0.7	5.28	1	y1	C6H14N2O2
	FTMS + p NSI d Full ms2 732.36@hcd30.00 [100.00-2265.00]								226.155	226.155	0.0001	0.4	15.36	1	b2	C11H19N3O2
	Scan #: 3178								248.161	248.161	0.0003	1.3	5.75	1	y2	C10H21N3O4
	RT: 14.53								327.203	327.203	-0.0001	-0.2	2.02	1	b3	C15H26N4O4
	m/z	Intensity	Relative	Charge					349.208	349.208	0.0001	0.4	5.11	1	y3	C14H28N4O6
									428.248	428.25	-0.0026	-6	1.73	1	b4	C19H33N5O6
	100.567	272.5	0.48	0					450.254	450.256	-0.0018	-4.1	2.45	1	y4	C18H35N5O8
	101.108	903.9	1.6	0					529.296	529.298	-0.0016	-3.1	0.75	1	b5	C23H40N6O8
	102.055	1099.5	1.95	0					551.305	551.303	0.0014	2.5	1.02	1	y5	C22H42N6O10
	108.045	2812.2	4.99	0					630.348	630.346	0.0025	3.9	0.75	1	b6	C27H47N7O10
	109.029	2229.3	3.96	0					652.346	652.351	-0.0049	-7.5	1.89	1	y6	C26H49N7O12
	112.051	7869.8	13.96	1					731.398	731.393	0.0046	6.3	0.93	1	b7	C31H54N8O12
	112.087	251.8	0.45	0					753.393	753.399	-0.006	-7.9	2.06	1	y7	C30H56N8O14
	113.054	327	0.58	1					754.391	754.383	0.0085	11.3	0.91	1	y5*	C30H55N7O15
	116.071	337.9	0.6	0					792.919	792.92	-0.0007	-0.9	6.57	2	M	C65H117N17O28
	121.934	280.8	0.5	0					832.432	832.441	-0.0095	-11.4	0.74	1	b8	C35H61N9O14
	122.06	258.5	0.46	0					854.442	854.447	-0.005	-5.8	2.6	1	y8	C34H63N9O16
	126.055	55405.2	98.31	1					933.486	933.489	-0.0031	-3.3	0.9	1	b9	C39H68N10O16
	127.039	4900	8.69	0					955.485	955.494	-0.0095	-10	2.75	1	y9	C38H70N10O18
	127.059	3353.7	5.95	1					956.491	956.478	0.0129	13.4	1.92	1	y7*	C38H69N9O19
	129.102	6073.1	10.78	0					1056.53	1056.54	-0.0105	-9.9	2.85	1	y10	C42H77N11O20
	130.087	935.8	1.66	0					1057.53	1057.53	0.0047	4.4	0.53	1	y8*	C42H76N10O21
	136.062	35965.6	63.81	0					1135.58	1135.58	-0.0041	-3.6	0.9	1	b11	C47H82N12O20
	137.065	1444.9	2.56	0					1157.58	1157.59	-0.0128	-11	2.48	1	y11	C46H84N12O22
	138.055	44181.1	78.39	1					1158.58	1158.57	0.0055	4.7	0.83	1	y9*	C46H83N11O23
	139.059	3404.5	6.04	1					1236.61	1236.63	-0.024	-19.4	0.69	1	b12	C51H89N13O22
	140.07	340.9	0.6	1					1258.62	1258.64	-0.0149	-11.8	2.81	1	y12	C50H91N13O24
	140.385	271.5	0.48	0					1259.62	1259.62	-0.0006	-0.5	2.21	1	y10*	C50H90N12O25
	144.066	45679.1	81.05	1					1337.68	1337.68	-0.0041	-3	0.6	1	b13	C55H96N14O24
	145.049	1718.2	3.05	0					1359.67	1359.68	-0.0112	-8.3	3.56	1	y13	C54H98N14O26
	145.069	2577.4	4.57	1					1360.67	1360.67	0.0052	3.8	2.56	1	y11	C54H97N13O27
	147.113	2976	5.28	0					1361.66	1361.65	0.01	7.4	0.67	1	y9**	C54H96N12O28
	150.055	1049	1.86	0					1439.71	1439.71	0.0038	2.7	0.74	1	b12*	C59H102N14O27
	152.057	17216.4	30.55	1					1456.75	1456.74	0.0075	5.1	3.9	1	y14	C59H105N15O27
	153.06	953.9	1.69	1					1584.83	1584.83	0.0021	1.3	10.71	1	M	C65H117N17O28
	157.097	383	0.68	0
	159.077	493.8	0.88	0
	161.391	223	0.4	0
	163.06	1055.7	1.87	0
	165.138	348.6	0.62	0
	168.066	15229.8	27.02	1
	169.069	1398.5	2.48	1
	175.12	578.4	1.03	0
	176.057	2456.5	4.36	0
	176.995	1106.4	1.96	0
	179.398	236	0.42	0
	181.098	306.6	0.54	0
	185.093	1338.8	2.38	0
	186.076	56359.4	100	1
	187.08	4635	8.22	1
	188.083	304.8	0.54	1
	192.052	1178.6	2.09	0
	193.083	4338.5	7.7	1
	194.067	388	0.69	0
	194.088	265	0.47	1
	199.108	1478.4	2.62	0
	203.102	460.5	0.82	0
	204.087	49665.2	88.12	1
	205.09	4167.2	7.39	1
	206.092	499.4	0.89	1
	208.144	264.6	0.47	0
	209.078	22786.1	40.43	1
	209.13	1820.3	3.23	0
	210.081	2308.3	4.1	1
	211.094	1294.4	2.3	1
	226.083	492.2	0.87	0
	226.155	8654.3	15.36	1
	227.159	1082.5	1.92	1
	230.149	481.1	0.85	0
	231.062	1388.4	2.46	0
	232.083	1051.1	1.86	0
	241.083	301.1	0.53	0
	245.076	528.2	0.94	0
	248.161	3240	5.75	0
	249.073	498.1	0.88	0
	250.095	292.9	0.52	0
	255.109	482.4	0.86	0
	265.165	507.7	0.9	0
	268.13	416.2	0.74	0
	271.986	416.7	0.74	0
	272.135	331.6	0.59	0
	282.142	328.1	0.58	0
	286.139	460.5	0.82	0
	287.981	566.5	1.01	0
	289.163	298.2	0.53	0
	291.182	272.2	0.48	0
	300.156	370.2	0.66	0
	306.049	1264.3	2.24	0
	307.032	1782.9	3.16	0
	307.113	265.4	0.47	0
	309.036	295.7	0.52	0
	309.191	319.2	0.57	0
	312.048	1710.6	3.04	0
	327.203	1138.6	2.02	0
	329.013	398.6	0.71	0
	330.06	3806.1	6.75	1
	331.063	255.2	0.45	1
	346.054	343.8	0.61	0
	348.07	3027.7	5.37	0
	348.938	300.5	0.53	0
	349.208	2879	5.11	0
	354.085	261.5	0.46	0
	386.016	597.3	1.06	0
	403.205	331.7	0.59	0
	410.028	439.9	0.78	0
	410.239	314.9	0.56	0
	420.79	260.1	0.46	0
	426.02	292.3	0.52	0
	428.036	336.4	0.6	0
	428.248	973.1	1.73	0
	442.96	376.6	0.67	0
	444.095	400	0.71	0
	450.254	1381.2	2.45	0
	465.985	298.5	0.53	0
	500.05	321.7	0.57	0
	519.056	574	1.02	0
	524.056	1568	2.78	0
	529.296	424.4	0.75	0
	540.05	585.9	1.04	0
	542.068	2262.3	4.01	1
	543.073	286.7	0.51	1
	551.305	575.1	1.02	0
	605.3	312.7	0.55	0
	612.334	431.4	0.77	0
	630.348	421.3	0.75	0
	652.346	1066.6	1.89	0
	731.398	526.2	0.93	0
	753.393	1162.1	2.06	1
	754.391	511	0.91	1
	783.918	470.6	0.83	0
	784.412	416.6	0.74	0
	784.908	537	0.95	0
	792.919	3700.1	6.57	2
	793.423	2963.1	5.26	2
	793.922	1511.6	2.68	2
	794.416	359.9	0.64	2
	814.433	374.5	0.66	0
	832.432	419.7	0.74	0
	854.442	1463.9	2.6	1
	855.449	364.8	0.65	1
	894.957	402.1	0.71	0
	933.486	508.2	0.9	0
	955.485	1549.5	2.75	1
	956.491	1079.3	1.92	1
	992.442	520.9	0.92	0
	1022.47	391.6	0.69	0
	1056.53	1608.7	2.85	1
	1057.53	296.8	0.53	1
	1118.57	320.8	0.57	0
	1135.58	505.4	0.9	0
	1157.58	1399.8	2.48	1
	1158.58	466.7	0.83	1
	1159.59	342.1	0.61	1
	1207.47	346.7	0.62	0
	1236.61	389.2	0.69	0
	1258.62	1585.8	2.81	1
	1259.62	1247.6	2.21	1
	1337.68	339.1	0.6	0
	1341.66	1041.2	1.85	1
	1342.67	535.6	0.95	1
	1359.67	2005.6	3.56	1
	1360.67	1442.3	2.56	1
	1361.66	376.4	0.67	1
	1439.71	417.6	0.74	0
	1456.75	2198.8	3.9	1
	1457.72	1296.2	2.3	1
	1458.72	478.6	0.85	1
	1549.75	342	0.61	0
	1566.81	487.7	0.87	0
	1567.79	513.7	0.91	0
	1568.79	528.9	0.94	0
	1584.83	6034.9	10.71	1
	1585.84	5502.7	9.76	1
	1586.84	2021.7	3.59	1
	1587.84	590.4	1.05	0
	1588.87	359.4	0.64	0
	1690.07	384.3	0.68	0
	1791.98	332.6	0.59	0

## Sheet: Fig 6
								protein:	GP40
	PEAK LIST								ASSIGNMENTS									Precursor
									peptide = (myristate)-GC(palmitate)SSSKPETK									Meas. m/z	δ (ppm)
	SPECTRUM - MS								Meas. m/z	Calc. m/z	δ (Da)	δ (ppm)	Rel. Int. (%)	z	Annotation	Formula		736.457	1.1
	02-17-2015_WTD_120min_QE+.raw								147.113	147.113	0.0001	0.7	30.48	1	y1	C6H14N2O2
	FTMS + p NSI d Full ms2 736.96@hcd30.00 [100.00-1525.00]								161.038	161.038	0.0001	0.5	2.93	1	b2 (-palm -myr)	C5H8N2O2S
	Scan #: 18776								248.161	248.161	0.0002	0.9	72.32	1	y2	C10H21N3O4
	RT: 107.74								268.227	268.228	-0.0005	-1.8	60.52	1	b1	C16H29NO2
	m/z	Intensity	Relative	Charge					371.236	371.236	-0.0002	-0.5	13.73	1	b2 (-palm)	C19H34N2O3S
									377.204	377.203	0.0005	1.4	3.55	1	y3	C15H28N4O7
	100.022	4073.2	1.78	0					399.269	399.268	0.0009	2.3	0.77	1	b2 (-myr)	C21H38N2O3S
	101.06	1565.6	0.68	0					474.256	474.256	0.0005	1	100	1	y4	C20H35N5O8
	101.071	818	0.36	0					602.352	602.351	0.0011	1.8	12.95	1	y5	C26H47N7O9
	101.108	5520.7	2.41	0					609.466	609.466	-0.0005	-0.7	2.02	1	b2	C35H64N2O4S
	102.056	1649.9	0.72	0					689.384	689.383	0.0007	1	22.59	1	y6	C29H52N8O11
	103.076	1410.9	0.62	0					776.416	776.415	0.0007	1	29.85	1	y7	C32H57N9O13
	107.086	552.4	0.24	0					863.448	863.447	0.0007	0.8	26.1	1	y8	C35H62N10O15
	109.102	31904.3	13.95	1					927.615	927.612	0.0024	2.6	0.77	1	y6 (+palm)	C45H82N8O12
	110.105	5072.4	2.22	1					966.456	966.456	-0.0003	-0.3	7.92	1	y9 (-palm)	C38H67N11O16S
	111.056	3675	1.61	0					986.516	986.523	-0.0067	-6.8	1.84	1	b8 (-palm)	C44H75N9O14S
	111.092	402.9	0.18	1					1014.65	1014.64	0.0071	7	1.31	1	y7 (+palm)	C48H87N9O14
	111.117	15806.5	6.91	1					1023.48	1023.48	0.0022	2.1	0.6	1	M (-palm -myr)	C40H70N12O17S
	112.12	3538.2	1.55	0					1087.56	1087.57	-0.009	-8.3	0.29	1	b9 (-palm)	C48H82N10O16S
	115.033	795.9	0.35	0					1095.7	1095.71	-0.0063	-5.7	0.33	1	b7	C55H98N8O12S
	115.075	394	0.17	0					1101.68	1101.68	-0.0003	-0.2	1.43	1	y8 (+palm)	C51H92N10O16
	115.087	460	0.2	0					1204.69	1204.69	0.0003	0.2	4.17	1	y9	C54H97N11O17S
	117.048	487.6	0.21	0					1224.75	1224.75	-0.0057	-4.6	1.02	1	b8	C60H105N9O15S
	117.091	849.1	0.37	0					1233.68	1233.68	0.0023	1.9	6.29	1	M (-palm)	C54H96N12O18S
	118.033	478.5	0.21	0					1261.7	1261.71	-0.0071	-5.6	0.92	1	M (-myr)	C56H100N12O18S
	120.081	1927.3	0.84	0
	121.044	428.6	0.19	0
	121.102	1353.5	0.59	0
	123.082	325.9	0.14	0
	123.117	20224.6	8.84	1
	123.126	736.8	0.32	0
	124.121	4377.2	1.91	1
	125.133	5711.2	2.5	1
	126.136	550.3	0.24	0
	127.05	3132.9	1.37	0
	127.148	402.3	0.18	0
	128.017	867	0.38	0
	129.066	8200.6	3.58	0
	129.102	141848	62.01	1
	130.087	45812.4	20.03	0
	130.106	8147.7	3.56	1
	131.053	4336.8	1.9	0
	131.07	443.5	0.19	0
	131.09	3123.5	1.37	1
	131.107	455.9	0.2	1
	133.043	10011.7	4.38	0
	133.086	5036	2.2	0
	135.011	2590.7	1.13	0
	135.081	378.1	0.17	0
	135.117	574.7	0.25	0
	136.076	461	0.2	0
	137.133	12849.2	5.62	1
	138.136	3130.9	1.37	1
	139.05	2752.9	1.2	0
	139.086	396.2	0.17	0
	139.112	422	0.18	1
	139.149	630.8	0.28	1
	141.102	604.1	0.26	0
	141.127	446	0.19	0
	143.119	343.2	0.15	0
	145.043	12750.7	5.57	0
	146.028	1432.8	0.63	0
	146.046	543.1	0.24	0
	147.077	8098.8	3.54	0
	147.113	69713.8	30.48	1
	148.08	485.4	0.21	0
	148.117	3658.6	1.6	1
	149.025	386.2	0.17	0
	149.045	505.4	0.22	0
	149.132	559.9	0.24	1
	151.006	401.9	0.18	0
	151.148	5263.5	2.3	1
	152.152	1483.1	0.65	1
	153.066	533.1	0.23	0
	153.164	762	0.33	1
	155.082	367.4	0.16	0
	156.045	442.6	0.19	0
	157.048	712.2	0.31	0
	157.061	16467.7	7.2	0
	157.135	350.6	0.15	0
	158.064	571.2	0.25	0
	158.154	652	0.29	0
	161.038	6709.7	2.93	0
	161.131	377	0.16	0
	162.042	358.2	0.16	0
	162.076	1429.3	0.62	0
	163.053	9354.9	4.09	0
	163.149	382	0.17	0
	165.164	2851.5	1.25	0
	166.167	1547.9	0.68	0
	167.056	617.9	0.27	0
	167.118	1798.9	0.79	0
	167.18	682.1	0.3	0
	168.078	386.5	0.17	0
	169.097	591.7	0.26	0
	171.113	1467.8	0.64	0
	173.022	429	0.19	0
	173.038	1845.9	0.81	0
	175.071	7193.1	3.14	0
	175.12	485.3	0.21	0
	177.113	443.2	0.19	0
	178.053	529.9	0.23	0
	179.179	1571.7	0.69	0
	181.098	386	0.17	0
	183.077	1308.7	0.57	0
	183.152	361.6	0.16	0
	184.073	12139.7	5.31	1
	185.077	1509	0.66	1
	185.129	4046.8	1.77	0
	186.079	351.1	0.15	1
	186.124	1525.6	0.67	0
	187.108	2743.9	1.2	0
	191.049	6166.1	2.7	0
	191.179	370.7	0.16	0
	193.195	2684.6	1.17	0
	194.199	562.1	0.25	0
	195.113	549.4	0.24	0
	196.072	4272.9	1.87	0
	198.088	1416.1	0.62	0
	198.124	11704.8	5.12	1
	199.108	6011.9	2.63	0
	199.126	978.3	0.43	1
	202.065	1405.4	0.61	0
	203.048	524.3	0.23	0
	204.134	3192.8	1.4	0
	208.073	385.8	0.17	0
	208.95	365	0.16	0
	210.027	352.2	0.15	0
	211.206	42652	18.65	1
	212.048	587.5	0.26	0
	212.139	7264.1	3.18	0
	212.209	6314.9	2.76	1
	213.123	3745.1	1.64	0
	213.141	614.8	0.27	0
	213.211	359.2	0.16	1
	214.064	359	0.16	0
	214.082	2977.9	1.3	0
	214.128	346.3	0.15	0
	215.049	486.6	0.21	0
	216.134	40361.7	17.64	1
	217.137	3869.3	1.69	1
	219.099	1507	0.66	0
	221.226	1368	0.6	0
	225.044	1326.6	0.58	0
	226.083	2259	0.99	0
	226.12	391.2	0.17	0
	226.155	2002.1	0.88	0
	227.103	25389.3	11.1	1
	228.106	2757	1.21	1
	230.06	1398.6	0.61	0
	230.15	31800.4	13.9	1
	231.098	453.2	0.2	0
	231.134	3283.6	1.44	0
	231.154	3483.6	1.52	1
	232.075	756.6	0.33	0
	239.096	1341.7	0.59	0
	239.237	17190.6	7.51	0
	240.135	809.6	0.35	0
	240.232	39153.7	17.12	1
	241.236	6034	2.64	1
	242.06	5979.6	2.61	0
	244.093	4170.2	1.82	0
	244.167	359.8	0.16	0
	248.161	165434	72.32	1
	249.164	19934.6	8.71	1
	249.258	7518.7	3.29	0
	250.118	628.8	0.27	0
	250.165	1637	0.72	1
	250.261	5490.1	2.4	0
	251.264	611.2	0.27	0
	254.15	389	0.17	0
	257.161	521.4	0.23	0
	259.169	801.3	0.35	0
	260.07	6354.7	2.78	0
	261.075	490	0.21	0
	261.155	511.3	0.22	0
	265.179	501.9	0.22	0
	267.146	6594.8	2.88	0
	267.268	56901.7	24.87	0
	268.13	1775.8	0.78	0
	268.227	138445	60.52	1
	268.272	46571.3	20.36	0
	269.231	24785.4	10.84	1
	269.274	5876.3	2.57	0
	270.235	2463.5	1.08	1
	270.318	378.5	0.17	0
	272.159	497.6	0.22	0
	275.089	1422.4	0.62	0
	277.217	417.6	0.18	0
	278.149	559.5	0.24	0
	282.146	743	0.32	0
	284.125	1657	0.72	0
	284.157	386.6	0.17	0
	284.295	820.3	0.36	0
	285.011	1352.5	0.59	0
	285.127	508.9	0.22	0
	285.156	4796.5	2.1	0
	285.185	473.2	0.21	0
	285.278	10585.5	4.63	1
	286.163	371.9	0.16	0
	286.282	8852.8	3.87	1
	287.286	1690.4	0.74	1
	295.175	513	0.22	0
	296.166	379.3	0.17	0
	296.259	9036.4	3.95	0
	297.21	586.5	0.26	0
	297.235	3157.6	1.38	0
	298.244	628.5	0.27	0
	298.274	4669.4	2.04	0
	299.06	808	0.35	0
	299.172	583.4	0.26	0
	299.278	1336.3	0.58	0
	300.156	672.4	0.29	0
	303.166	8011.6	3.5	1
	304.168	1364.1	0.6	1
	309.188	377.9	0.17	0
	310.14	4970.5	2.17	0
	310.176	2398.1	1.05	0
	313.273	2017	0.88	0
	314.251	87335.6	38.18	1
	315.159	385.4	0.17	0
	315.254	16246.4	7.1	1
	316.25	3622.8	1.58	1
	317.091	848.7	0.37	0
	317.248	438.8	0.19	0
	319.14	420.7	0.18	0
	322.311	1868.4	0.82	0
	323.173	613.4	0.27	0
	324.237	713.7	0.31	0
	325.231	853.2	0.37	0
	327.166	453	0.2	0
	327.202	802.9	0.35	0
	328.15	29812	13.03	1
	329.09	733.1	0.32	0
	329.152	4569.8	2	1
	330.156	383.1	0.17	1
	336.166	399	0.17	0
	337.152	1075.2	0.47	0
	337.187	3240.8	1.42	0
	337.248	18040.8	7.89	1
	338.252	3880.8	1.7	1
	341.016	1390.9	0.61	0
	341.183	2306	1.01	0
	341.305	147751	64.59	0
	342.243	5554.3	2.43	0
	342.309	161016	70.39	1
	343.248	4364.8	1.91	0
	343.311	29832.7	13.04	1
	344.245	529.9	0.23	0
	344.317	2461	1.08	1
	345.184	438	0.19	0
	345.238	367.5	0.16	0
	345.697	557.9	0.24	0
	346.16	5859.8	2.56	1
	347.1	3078.2	1.35	0
	347.165	809.3	0.35	1
	354.177	2097.5	0.92	0
	355.07	2527.4	1.1	0
	355.161	495.8	0.22	0
	355.199	7709.8	3.37	0
	356.2	1468.4	0.64	0
	359.029	9212.1	4.03	0
	359.193	13086.4	5.72	0
	359.315	4066.1	1.78	0
	360.195	2027.2	0.89	0
	360.319	4684.8	2.05	0
	361.322	1291.4	0.56	0
	363.171	640.6	0.28	0
	365.112	572.2	0.25	0
	367.198	525.1	0.23	0
	367.295	780.4	0.34	0
	368.104	533.1	0.23	0
	369.176	534.8	0.23	0
	371.236	31413.8	13.73	1
	371.273	1447.6	0.63	0
	372.188	2325.3	1.02	0
	372.239	6966.7	3.05	1
	373.238	811.9	0.35	1
	376.259	793	0.35	0
	377.038	382.2	0.17	0
	377.204	8124.9	3.55	1
	377.272	1920.1	0.84	0
	378.207	1367.6	0.6	1
	378.279	2075.9	0.91	0
	379.706	599.2	0.26	0
	380.426	393.7	0.17	0
	381.299	762.3	0.33	0
	382.207	433	0.19	0
	383.192	2003.8	0.88	0
	383.272	7266.8	3.18	0
	384.273	1904.9	0.83	0
	387.187	2765.1	1.21	0
	388.712	5596	2.45	2
	389.212	1833.8	0.8	2
	390.198	3609.9	1.58	0
	391.202	435.4	0.19	0
	393.214	799.9	0.35	0
	393.257	1670.7	0.73	1
	394.209	501.4	0.22	0
	394.257	1115.6	0.49	1
	395.226	525.1	0.23	0
	395.289	1409.3	0.62	1
	396.286	3354.9	1.47	0
	399.269	1767.8	0.77	0
	400.219	582.6	0.25	0
	401.278	779.6	0.34	0
	405.704	618.7	0.27	0
	406.215	1288.8	0.56	0
	406.27	28507.3	12.46	1
	407.194	1569	0.69	0
	407.219	446.1	0.2	0
	407.274	7055.6	3.08	1
	408.274	583.5	0.26	1
	411.221	4137.1	1.81	0
	411.272	3965.6	1.73	0
	412.223	822	0.36	0
	412.265	4705.8	2.06	1
	413.265	561.5	0.25	1
	414.712	489.1	0.21	0
	415.322	435.2	0.19	0
	418.994	645.4	0.28	0
	420.223	719.9	0.31	0
	422.248	2874.9	1.26	0
	423.219	2390.5	1.05	0
	423.726	527.2	0.23	0
	424.219	2455.8	1.07	0
	424.279	11692.9	5.11	1
	425.203	2401.5	1.05	0
	425.284	2238.7	0.98	1
	426.204	374.9	0.16	0
	429.091	1351.3	0.59	0
	429.277	1931.2	0.84	0
	430.225	524.4	0.23	0
	430.277	4502.7	1.97	0
	431.278	1587.8	0.69	0
	432.227	10216.6	4.47	2
	432.729	4639.2	2.03	2
	433.231	1365.7	0.6	2
	435.276	424.5	0.19	0
	436.353	2437.9	1.07	0
	438.235	12832.8	5.61	1
	439.239	3431.8	1.5	1
	440.259	6472.7	2.83	1
	441.261	1929.7	0.84	0
	442.228	3585.6	1.57	0
	449.219	1958.6	0.86	2
	449.723	1338.6	0.59	2
	456.246	31574.1	13.8	1
	457.192	791.3	0.35	0
	457.249	7008.1	3.06	1
	458.269	4377.2	1.91	1
	459.269	1418	0.62	1
	462.277	1387.6	0.61	0
	465.305	707.7	0.31	0
	468.291	456.8	0.2	0
	470.238	419.3	0.18	0
	473.29	393.8	0.17	0
	474.256	228751	100	1
	474.724	820.2	0.36	0
	475.259	51854.7	22.67	1
	476.262	8851.9	3.87	1
	480.291	7110.6	3.11	1
	481.292	2830.6	1.24	1
	483.732	4741.3	2.07	2
	484.236	3870.3	1.69	2
	484.727	551.7	0.24	2
	485.234	547.1	0.24	2
	486.391	517.3	0.23	0
	487.249	721.9	0.32	0
	491.268	2343.8	1.02	0
	493.227	513.3	0.22	0
	494.23	525.2	0.23	0
	498.302	3710.6	1.62	1
	499.3	1378.3	0.6	1
	503.236	525	0.23	0
	507.255	619.4	0.27	0
	508.244	1396.4	0.61	0
	509.281	12943.1	5.66	1
	510.283	3607	1.58	1
	511.247	2353.2	1.03	1
	512.25	1776.3	0.78	1
	512.746	615.6	0.27	0
	515.28	394	0.17	0
	517.309	457.8	0.2	0
	523.386	1374.8	0.6	0
	525.268	3931	1.72	0
	526.259	2073.2	0.91	0
	527.292	8897.8	3.89	1
	528.296	2184.1	0.95	1
	529.262	5324.6	2.33	1
	530.267	815.3	0.36	0
	537.318	556.5	0.24	0
	543.276	2973.6	1.3	1
	544.274	489.3	0.21	1
	545.302	822.3	0.36	1
	549.31	640.4	0.28	0
	550.315	528.7	0.23	0
	551.344	410.1	0.18	0
	557.335	713.3	0.31	0
	561.289	1564.3	0.68	0
	566.327	850.8	0.37	1
	567.325	3566.5	1.56	1
	568.321	1555.6	0.68	1
	580.273	455.3	0.2	0
	584.34	7811.2	3.41	1
	584.835	754.2	0.33	0
	585.339	6612.8	2.89	1
	586.331	1848.6	0.81	1
	588.298	439.6	0.19	0
	591.341	1507.3	0.66	2
	591.846	568.3	0.25	2
	593.842	3263.7	1.43	2
	594.346	1486.4	0.65	2
	594.847	626.1	0.27	2
	594.938	1325.9	0.58	0
	595.936	521	0.23	0
	596.311	1974.5	0.86	0
	598.283	2900.4	1.27	0
	602.352	29624.1	12.95	0
	602.851	2709.7	1.18	0
	603.354	11807	5.16	0
	604.357	2879.2	1.26	0
	605.356	431.5	0.19	0
	608.335	3143.9	1.37	0
	608.841	2375.7	1.04	0
	609.466	4619.6	2.02	0
	610.468	1534.4	0.67	0
	612.297	3279.6	1.43	0
	613.307	748.8	0.33	0
	614.322	3864.5	1.69	0
	615.325	775	0.34	0
	616.295	8052.8	3.52	0
	617.348	8249.7	3.61	2
	617.845	5193.4	2.27	2
	618.343	3155.8	1.38	2
	618.84	723.2	0.32	2
	630.308	4568.2	2	0
	631.317	660.4	0.29	0
	631.863	414	0.18	0
	648.32	2112.2	0.92	1
	649.315	507.2	0.22	1
	653.363	645.3	0.28	1
	654.35	2792.7	1.22	1
	655.346	637.6	0.28	1
	668.504	603.2	0.26	0
	668.957	816.6	0.36	0
	671.373	7431.6	3.25	1
	672.371	2866.3	1.25	1
	681.325	1439	0.63	0
	689.384	51681.5	22.59	1
	690.385	17427.7	7.62	1
	691.39	3227.9	1.41	1
	699.332	2944	1.29	0
	701.297	1791.9	0.78	0
	702.29	469.4	0.21	0
	712.484	811.6	0.35	0
	713.428	659.9	0.29	0
	717.346	4098.4	1.79	1
	718.342	1466.4	0.64	1
	719.305	1818	0.79	0
	720.304	457.4	0.2	0
	723.371	2806.4	1.23	0
	724.394	1781.8	0.78	0
	725.398	493.4	0.22	0
	735.354	2024.2	0.88	0
	735.496	3286.9	1.44	0
	736.475	5090.1	2.23	0
	736.96	4440.6	1.94	0
	737.17	814.6	0.36	0
	737.495	6387.6	2.79	0
	738.496	676.6	0.3	0
	740.394	714.5	0.31	1
	741.385	2787	1.22	1
	742.39	524.5	0.23	1
	747.512	2843.8	1.24	1
	748.51	694.9	0.3	1
	758.406	9234.6	4.04	1
	759.408	3999.4	1.75	1
	760.415	1580.5	0.69	1
	765.519	2141.1	0.94	1
	766.524	831.1	0.36	1
	776.416	68292.1	29.85	1
	777.419	25891.2	11.32	1
	778.425	5481.1	2.4	1
	779.43	576.3	0.25	0
	802.334	744.6	0.33	0
	810.389	3128.7	1.37	1
	811.395	758.4	0.33	1
	820.352	1584.4	0.69	1
	821.351	518.9	0.23	1
	827.429	1515.2	0.66	0
	828.401	3954.2	1.73	1
	829.418	1478.5	0.65	1
	839.485	503.1	0.22	0
	840.586	759.8	0.33	0
	841.586	707.6	0.31	0
	845.438	8395.8	3.67	1
	846.442	3807.3	1.66	1
	847.441	578.7	0.25	1
	852.553	593.1	0.26	0
	853.558	529.8	0.23	0
	854.526	504.1	0.22	0
	863.448	59702.1	26.1	1
	864.451	26026.8	11.38	1
	865.454	6136.2	2.68	1
	866.452	1370.3	0.6	1
	897.431	2218.9	0.97	1
	898.437	683.1	0.3	1
	915.443	1439.1	0.63	0
	927.615	1770	0.77	0
	930.428	636.6	0.28	0
	931.417	566.1	0.25	0
	939.521	1677.5	0.73	1
	940.511	649.5	0.28	1
	948.444	3679.3	1.61	1
	949.44	2561.7	1.12	1
	950.465	504.1	0.22	1
	957.532	1758.5	0.77	1
	958.529	1769.3	0.77	1
	959.53	583.1	0.25	1
	966.456	18126	7.92	1
	967.461	8231.4	3.6	1
	968.484	4680	2.05	1
	969.502	1602.1	0.7	0
	986.516	4214.4	1.84	0
	987.532	1672.7	0.73	0
	1005.46	482.7	0.21	0
	1014.65	2993.8	1.31	1
	1015.64	1739.4	0.76	1
	1023.48	1367.3	0.6	1
	1024.48	646	0.28	1
	1041.59	471.5	0.21	0
	1058.59	603.2	0.26	0
	1060.58	440.6	0.19	0
	1069.58	430.5	0.19	0
	1070.56	477.2	0.21	0
	1073.64	1330.3	0.58	1
	1074.65	563.5	0.25	1
	1083.67	599.7	0.26	0
	1087.56	655.8	0.29	0
	1095.7	762.4	0.33	0
	1096.71	648.2	0.28	0
	1101.68	3278.3	1.43	1
	1102.68	2144.2	0.94	1
	1103.69	413.5	0.18	1
	1105.59	562.1	0.25	0
	1186.67	2738.9	1.2	1
	1187.67	1726.2	0.75	1
	1189.67	511.2	0.22	0
	1196.75	676.1	0.3	0
	1204.69	9527.5	4.16	1
	1205.68	5857.3	2.56	1
	1206.71	3574.7	1.56	1
	1207.71	1472.7	0.64	1
	1215.67	2049.9	0.9	1
	1216.66	1804.1	0.79	1
	1217.66	535.3	0.23	1
	1224.75	2335.9	1.02	1
	1225.75	1640.1	0.72	1
	1226.74	773.5	0.34	1
	1233.68	14378.8	6.29	1
	1234.68	9369.3	4.1	1
	1235.69	4208.6	1.84	1
	1261.7	2104.8	0.92	1
	1262.7	701.9	0.31	1
	1263.71	482.9	0.21	1

## Sheet: Fig S3
								protein	GP900
	PEAK LIST								ASSIGNMENTS									Precursor
									peptide= (1712)NIVTEAAYGLPVDPK(1726) +HexNAc									Meas. m/z	δ (ppm)
	SPECTRUM - MS								Meas. m/z	Calc. m/z	δ (Da)	δ (ppm)	Rel. Int. (%)	z	Annotation	Formula		895.465	0.1
	02-17-2015_WTD_QE+.raw								147.113	147.113	-0.0001	-0.7	5.74	1	y1	C6H14N2O2
	FTMS + p NSI d Full ms2 895.97@hcd30.00 [100.00-1850.00]								228.134	228.134	-0.0001	-0.3	54.19	1	b2	C10H17N3O3
	Scan #: 4891								244.166	244.166	-0.0001	-0.3	82.82	1	y2	C11H21N3O3
	RT: 28.79								327.202	327.203	-0.0003	-0.9	22.97	1	b3	C15H26N4O4
	m/z	Intensity	Relative	Charge					359.192	359.192	-0.0001	-0.3	9.99	1	y3	C15H26N4O6
									428.253	428.25	0.0031	7.3	5.1	1	b4	C19H33N5O6
	100.04	4066.6	0.18	0					458.26	458.261	-0.0004	-0.9	0.62	1	y4	C20H35N5O7
	100.048	810.4	0.04	0					555.314	555.314	0.0001	0.2	64.57	1	y5	C25H42N6O8
	100.076	1146	0.05	0					628.33	628.33	0	0.1	9.83	1	b6	C27H45N7O10
	101.024	924.7	0.04	0					631.32	631.33	-0.0094	-14.9	0.27	1	b4 *	C27H46N6O11
	101.071	4828.9	0.21	0					668.399	668.398	0.0016	2.5	5.53	1	y6	C31H53N7O9
	101.108	21549.9	0.95	0					699.367	699.367	-0.0003	-0.4	10.41	1	b7	C30H50N8O11
	102.055	13332.3	0.59	0					725.419	725.419	0.0001	0.1	14.54	1	y7	C33H56N8O10
	108.045	112018	4.95	1					831.395	831.409	-0.0146	-17.6	0.49	1	b6 *	C35H58N8O15
	109.029	82714.9	3.66	0					862.43	862.431	-0.0006	-0.7	3.57	1	b8	C39H59N9O13
	109.048	6543.7	0.29	1					888.482	888.482	-0.0004	-0.5	8.34	1	y8	C42H65N9O12
	110.032	4370.2	0.19	1					902.432	902.447	-0.0146	-16.1	4.64	1	b7 *	C38H63N9O16
	110.061	9819.4	0.43	1					919.453	919.452	0.0006	0.7	7.54	1	b9	C41H62N10O14
	110.097	3928.6	0.17	0					959.52	959.52	0.0004	0.5	5.43	1	y9	C45H70N10O13
	111.091	881.4	0.04	0					1030.56	1030.56	0.0006	0.6	4.66	1	y10	C48H75N11O14
	112.113	3484.6	0.15	0					1032.54	1032.54	0.0054	5.2	3.76	1	b10	C47H73N11O15
	113.108	3401	0.15	0					1129.59	1129.59	0.0028	2.5	0.11	1	b11	C52H80N12O16
	114.055	11218.7	0.5	0					1159.6	1159.6	0.0022	1.9	1.96	1	y11	C53H82N12O17
	114.091	2592	0.11	0					1260.65	1260.65	0.0014	1.1	4.22	1	y12	C57H89N13O19
	115.05	6119.5	0.27	0					1343.69	1343.68	0.0012	0.9	0.57	1	b13	C61H94N14O20
	115.087	9796.9	0.43	0					1359.72	1359.72	0.0011	0.8	2.14	1	y13	C62H98N14O20
	116.071	26616.3	1.18	0					1586.85	1586.84	0.0035	2.2	3.73	1	M	C72H115N17O23
	120.081	6371.1	0.28	0
	121.084	764.7	0.03	0
	122.06	17334.9	0.77	1
	123.064	866.1	0.04	1
	124.04	9993.7	0.44	1
	125.072	758.3	0.03	0
	125.859	1365.8	0.06	0
	125.868	1048.8	0.05	0
	126.055	2261427	100	1
	126.248	1083.1	0.05	0
	127.039	148782	6.58	0
	127.058	143409	6.34	1
	127.087	3600.7	0.16	0
	128.043	8825.5	0.39	1
	128.06	9517.6	0.42	1
	128.071	2844.3	0.13	1
	128.107	11298.3	0.5	0
	129.066	1519.1	0.07	0
	129.102	153881	6.8	1
	130.05	6343.8	0.28	0
	130.086	41307.5	1.83	0
	130.106	7702.9	0.34	1
	131.082	1003.9	0.04	1
	131.09	2493.7	0.11	1
	132.078	954.2	0.04	0
	133.025	1125.9	0.05	0
	133.042	915.7	0.04	0
	133.06	5611.4	0.25	0
	136.062	5209.6	0.23	0
	136.076	65603	2.9	0
	137.08	4665.9	0.21	0
	137.832	982.6	0.04	0
	138.055	1.71375e+06	75.78	1
	138.275	1251.5	0.06	0
	139.058	123196	5.45	1
	140.06	7476.5	0.33	1
	140.071	11621	0.51	1
	141.065	2748.2	0.12	0
	141.102	84655.9	3.74	1
	142.051	698.6	0.03	0
	142.086	1057.4	0.05	0
	142.106	5824.8	0.26	1
	142.123	1369.8	0.06	0
	143.081	7198.2	0.32	1
	143.118	55708.8	2.46	1
	144.065	1.81132e+06	80.1	1
	145.049	10002.7	0.44	0
	145.069	112226	4.96	1
	146.07	11514.7	0.51	1
	147.113	129739	5.74	1
	148.075	781	0.03	0
	148.117	8048.8	0.36	1
	150.055	41260.4	1.82	1
	152.057	2945.1	0.13	1
	152.106	1280.3	0.06	0
	155.082	4372.2	0.19	0
	155.118	155681	6.88	1
	156.066	6231.9	0.28	0
	156.102	807.5	0.04	0
	156.121	12606	0.56	1
	158.081	961.6	0.04	0
	158.093	2811.2	0.12	0
	159.077	5600.2	0.25	0
	159.092	1369.1	0.06	0
	162.076	6267.9	0.28	0
	163.06	3485.8	0.15	0
	167.154	823.7	0.04	0
	168.065	539637	23.86	1
	169.049	1859.6	0.08	0
	169.069	45798.5	2.03	1
	169.097	5209.5	0.23	0
	169.133	65271.5	2.89	0
	170.045	1436.7	0.06	0
	170.07	4635.4	0.2	1
	170.138	6020.6	0.27	0
	171.076	3944.6	0.17	0
	171.112	9343.2	0.41	0
	173.091	6336.2	0.28	0
	173.129	34577.6	1.53	1
	174.132	3223.9	0.14	1
	175.12	5478.9	0.24	1
	177.101	1091.6	0.05	0
	178.052	919.9	0.04	0
	181.098	3439.5	0.15	0
	181.133	8339.9	0.37	0
	182.082	2514	0.11	0
	182.128	5352.7	0.24	0
	183.08	5864.3	0.26	0
	183.113	229046	10.13	1
	183.149	31013.7	1.37	0
	184.117	18822	0.83	1
	184.153	3798.6	0.17	0
	185.092	9647.5	0.43	1
	185.129	1272.1	0.06	1
	185.165	15707.7	0.69	0
	186.076	1.87638e+06	82.97	1
	186.422	852	0.04	0
	187.079	163483	7.23	1
	188.081	17129.2	0.76	1
	193.097	6708.1	0.3	0
	195.077	3879.7	0.17	0
	195.15	4998.5	0.22	0
	196.061	1403.8	0.06	0
	197.129	48182.8	2.13	1
	198.089	4670	0.21	0
	198.131	3948.5	0.17	1
	199.071	1631.6	0.07	0
	199.108	5563.6	0.25	1
	199.144	18855.9	0.83	1
	199.748	908.6	0.04	0
	200.139	1.7341e+06	76.68	1
	200.525	1060.1	0.05	0
	201.088	19212.9	0.85	0
	201.123	139248	6.16	0
	201.142	164083	7.26	1
	202.086	871.3	0.04	0
	202.126	12893	0.57	1
	202.145	11536.3	0.51	1
	203.102	20194.8	0.89	0
	204.087	1.55211e+06	68.63	1
	204.483	870.4	0.04	0
	205.09	137639	6.09	1
	206.091	16980.4	0.75	1
	207.113	12465.6	0.55	0
	208.115	994.4	0.04	0
	209.093	1370.6	0.06	0
	209.128	20152.5	0.89	0
	210.025	1596	0.07	0
	210.123	1391	0.06	0
	211.108	18540.7	0.82	0
	211.144	25477.1	1.13	0
	212.102	5403.1	0.24	0
	212.148	2531.4	0.11	0
	213.087	32470.9	1.44	1
	213.106	1363.4	0.06	0
	213.16	18484.4	0.82	0
	214.09	3166.3	0.14	1
	214.12	1401.2	0.06	0
	214.155	15249.7	0.67	0
	215.138	5746.7	0.25	0
	215.157	1021.8	0.05	0
	216.098	15333.4	0.68	1
	217.08	753.9	0.03	0
	217.1	980.3	0.04	1
	218.113	1495.4	0.07	1
	221.092	18257	0.81	1
	223.108	1064.4	0.05	1
	223.144	4715.9	0.21	0
	225.123	1034.9	0.05	0
	226.083	4393.8	0.19	0
	226.119	9267.7	0.41	0
	226.155	233800	10.34	0
	227.067	997.9	0.04	0
	227.103	4100.3	0.18	0
	227.139	33005.9	1.46	0
	227.159	24954.9	1.1	0
	228.134	1.22552e+06	54.19	1
	229.137	130441	5.77	1
	230.113	3989	0.18	0
	230.139	11272.7	0.5	1
	231.097	79323.4	3.51	1
	232.1	7072.2	0.31	1
	233.094	1429.6	0.06	1
	233.128	2588	0.11	1
	235.107	22919.8	1.01	1
	235.144	929.3	0.04	0
	236.111	3202.4	0.14	1
	237.123	1372.7	0.06	1
	238.118	10798.4	0.48	0
	239.102	3981.6	0.18	0
	240.099	1392	0.06	0
	240.135	6371.7	0.28	0
	240.17	13058.8	0.58	0
	241.082	11639.1	0.51	0
	242.15	14211.9	0.63	0
	243.112	1074.7	0.05	0
	243.134	3291.3	0.15	0
	243.639	899	0.04	0
	244.166	1872920	82.82	1
	244.682	964.6	0.04	0
	245.169	226137	10	1
	246.17	21183.7	0.94	1
	247.108	2870.1	0.13	0
	247.172	827.7	0.04	0
	248.124	2853.2	0.13	0
	249.157	768.8	0.03	0
	250.118	925.1	0.04	0
	250.156	1246.6	0.06	0
	251.103	1113.9	0.05	0
	251.139	1618.3	0.07	0
	251.175	2887.2	0.13	0
	252.136	1106.6	0.05	0
	253.117	5257.3	0.23	0
	254.116	7107.4	0.31	0
	254.15	45861.3	2.03	1
	254.186	1348.9	0.06	0
	255.112	831.8	0.04	0
	255.156	4929.5	0.22	1
	256.091	809.8	0.04	0
	256.13	3452.2	0.15	1
	256.165	3155.8	0.14	1
	257.125	14278.7	0.63	0
	257.152	987.5	0.04	0
	257.163	1473.5	0.07	0
	258.107	8476.7	0.37	0
	258.145	4136.8	0.18	0
	259.093	4200.9	0.19	0
	260.197	859.5	0.04	0
	261.125	5755.6	0.25	0
	261.155	6917.5	0.31	0
	263.137	838.4	0.04	0
	264.134	972.8	0.04	0
	264.171	1022.4	0.05	0
	265.119	1173.5	0.05	0
	265.154	4671.1	0.21	1
	266.113	3842.5	0.17	0
	266.152	3048.5	0.13	1
	267.097	717.2	0.03	0
	267.133	2826.6	0.12	1
	268.094	1179.4	0.05	0
	268.165	64037.9	2.83	1
	268.2	4154.2	0.18	0
	269.125	746.4	0.03	0
	269.166	5870.6	0.26	1
	270.108	3109.5	0.14	0
	270.146	777.1	0.03	1
	270.182	3945	0.17	1
	271.107	924.8	0.04	0
	271.139	2923.4	0.13	0
	271.176	4207.3	0.19	0
	272.124	31687.9	1.4	1
	272.16	14015.2	0.62	0
	273.127	4695.2	0.21	1
	273.161	2244.8	0.1	0
	277.116	799.8	0.04	0
	278.113	10241.6	0.45	0
	278.149	2835.9	0.13	0
	280.165	11856.8	0.52	0
	280.198	1144.3	0.05	0
	281.169	1344.8	0.06	0
	281.198	2303.9	0.1	0
	282.109	3971.9	0.18	0
	282.146	5373.2	0.24	0
	282.181	23606	1.04	0
	282.212	969.3	0.04	0
	283.107	688.5	0.03	0
	283.14	1427.1	0.06	0
	283.182	4506.5	0.2	0
	284.093	1162.7	0.05	0
	284.124	27348.4	1.21	1
	284.16	20096.1	0.89	0
	284.193	2350.2	0.1	0
	285.124	2771	0.12	1
	285.155	15151.8	0.67	0
	285.192	2621.5	0.12	0
	286.104	2758.9	0.12	1
	286.141	5517.7	0.24	1
	287.105	1462.1	0.06	0
	287.136	1376.4	0.06	0
	288.133	1029.8	0.05	0
	289.154	9049.5	0.4	1
	292.129	87021.1	3.85	1
	292.164	5918.9	0.26	0
	292.2	2000.2	0.09	0
	293.131	12750.9	0.56	1
	294.111	1308.9	0.06	1
	294.144	6227.8	0.28	1
	294.178	1373.3	0.06	0
	295.137	701.5	0.03	0
	295.177	786.9	0.03	0
	296.125	2504.8	0.11	0
	296.161	9289	0.41	0
	296.197	33515.5	1.48	1
	297.119	8119.6	0.36	0
	297.156	7235.4	0.32	0
	297.199	5546.9	0.25	1
	298.142	2567.5	0.11	0
	298.176	12648.2	0.56	1
	298.207	982	0.04	1
	299.136	2431.2	0.11	0
	299.171	31544.9	1.39	1
	299.208	26811.3	1.19	0
	300.12	3182.9	0.14	0
	300.153	1245.8	0.06	0
	300.178	2646.9	0.12	1
	300.21	3000.6	0.13	0
	301.115	3375.3	0.15	0
	301.152	4006.6	0.18	1
	301.186	2940.6	0.13	1
	302.135	169749	7.51	1
	303.138	22023.5	0.97	1
	303.169	1737.7	0.08	0
	304.135	4228.9	0.19	1
	305.181	1044.1	0.05	0
	306.145	17302.3	0.77	1
	306.181	14970.1	0.66	0
	307.146	2888.4	0.13	1
	307.183	3002.2	0.13	0
	308.158	925.2	0.04	1
	309.158	3177	0.14	0
	309.192	47601.9	2.1	0
	310.108	1575.6	0.07	0
	310.14	4343.4	0.19	0
	310.174	44266.4	1.96	0
	311.135	2824.3	0.12	0
	311.172	19434.6	0.86	0
	311.209	1071.5	0.05	0
	312.155	1106042	48.91	1
	313.157	169361	7.49	1
	313.188	27624.5	1.22	0
	314.161	17311	0.77	1
	314.206	15707.4	0.69	0
	315.13	12543.8	0.55	1
	315.166	9516.4	0.42	0
	316.13	5753.4	0.25	1
	316.163	1156.9	0.05	0
	317.146	677	0.03	1
	318.144	8647.9	0.38	1
	318.18	5626.6	0.25	0
	319.164	3210.1	0.14	1
	320.124	7880.8	0.35	1
	320.157	1868.6	0.08	1
	321.159	1333.4	0.06	0
	322.14	3180.5	0.14	0
	323.135	2372.2	0.1	0
	323.172	3577.6	0.16	0
	324.156	1571.3	0.07	0
	324.191	20705.5	0.92	1
	325.149	1573	0.07	0
	325.188	15363.8	0.68	1
	325.224	4393.5	0.19	0
	326.174	4026.9	0.18	1
	327.13	17301	0.77	0
	327.202	519383	22.97	1
	328.144	2797.9	0.12	0
	328.206	88955.7	3.93	1
	329.145	4691.6	0.21	0
	329.182	18429.7	0.81	1
	329.21	4807.7	0.21	1
	330.132	2229.7	0.1	0
	330.165	55071.5	2.44	1
	331.13	1270.9	0.06	0
	331.167	8149.5	0.36	1
	332.163	1304.5	0.06	1
	334.176	29572.3	1.31	1
	335.134	5690.3	0.25	0
	335.176	9143.3	0.4	1
	336.119	3968.3	0.18	0
	337.151	5610.8	0.25	0
	337.187	2512.3	0.11	0
	338.171	4237	0.19	0
	339.128	2649.6	0.12	0
	339.166	7876.6	0.35	0
	339.203	8164.5	0.36	0
	339.24	6054.2	0.27	0
	340.151	11690.6	0.52	0
	340.188	6328.8	0.28	0
	341.148	4966.7	0.22	0
	341.182	56469	2.5	1
	341.219	7046.1	0.31	0
	342.168	5629.2	0.25	1
	342.216	12958.9	0.57	1
	343.162	1515.2	0.07	1
	343.2	5305.6	0.23	1
	345.14	9401.9	0.42	0
	345.177	9108.7	0.4	0
	346.14	1775.7	0.08	0
	346.177	14988.2	0.66	1
	347.186	4053.2	0.18	1
	348.152	808.1	0.04	1
	348.192	1428.6	0.06	1
	349.15	11991.4	0.53	1
	349.189	1184.4	0.05	0
	350.139	3116.1	0.14	1
	351.168	1620.6	0.07	1
	351.204	2862.7	0.13	0
	352.188	2992.5	0.13	0
	353.183	3390.6	0.15	0
	353.219	44171.8	1.95	0
	354.18	1096.4	0.05	0
	354.221	9475	0.42	0
	355.161	54265.8	2.4	1
	355.196	4287.9	0.19	0
	355.234	2126.9	0.09	0
	356.164	5981.8	0.26	1
	356.189	5301.9	0.23	0
	357.14	2522.8	0.11	1
	357.177	17568.5	0.78	1
	357.216	1087.8	0.05	0
	358.175	1678.1	0.07	0
	358.214	1549.6	0.07	0
	359.192	225974	9.99	1
	360.194	51032.9	2.26	1
	361.151	2303.7	0.1	0
	361.196	8050.1	0.36	1
	362.167	2635.3	0.12	0
	363.166	64803.5	2.87	1
	363.199	2958.7	0.13	0
	364.168	12959.1	0.57	1
	365.14	729.4	0.03	1
	365.18	7506.6	0.33	1
	365.219	2138.3	0.09	0
	366.204	1617.6	0.07	0
	367.16	2836	0.13	0
	367.196	3082	0.14	0
	367.235	12194.3	0.54	1
	367.274	1035.3	0.05	0
	368.155	7508.5	0.33	0
	368.196	2423.7	0.11	0
	368.234	1878.7	0.08	1
	369.144	1437	0.06	0
	369.178	9080.7	0.4	0
	370.206	25666.3	1.13	1
	370.246	4715.2	0.21	0
	371.151	1316.8	0.06	0
	371.197	7944.3	0.35	1
	372.191	1621.3	0.07	1
	373.171	115046	5.09	1
	374.171	18305.7	0.81	1
	374.211	4774.3	0.21	0
	375.164	6278.2	0.28	1
	375.212	1092.1	0.05	0
	376.188	6203	0.27	0
	377.219	63840.5	2.82	1
	378.221	13506.3	0.6	1
	379.229	3011.7	0.13	1
	380.221	4188.6	0.19	0
	381.172	1997.6	0.09	0
	381.214	14875.7	0.66	0
	382.208	12434.6	0.55	0
	383.154	2568.3	0.11	0
	383.191	35278.9	1.56	0
	383.231	6687.2	0.3	0
	384.151	964.5	0.04	0
	384.233	10821.4	0.48	0
	385.171	3572.2	0.16	0
	385.22	869.6	0.04	0
	386.165	13908.4	0.62	1
	386.203	1475.8	0.07	0
	387.167	1359.9	0.06	1
	388.181	5996.2	0.27	1
	388.224	2972.3	0.13	0
	389.182	21905.9	0.97	1
	389.222	1955.8	0.09	0
	390.197	5113.3	0.23	1
	391.2	15477.5	0.68	1
	392.197	1630.9	0.07	0
	393.175	2087.3	0.09	0
	393.213	20552.6	0.91	1
	393.252	2171.4	0.1	0
	394.217	5792.4	0.26	1
	395.194	4269.2	0.19	1
	395.265	20317	0.9	0
	396.269	5493.6	0.24	0
	397.206	1158.1	0.05	0
	397.247	3115.5	0.14	0
	398.17	6971.7	0.31	0
	398.24	38605.3	1.71	1
	399.144	4824.4	0.21	0
	399.238	6923.9	0.31	1
	400.213	4905.4	0.22	1
	400.256	4772.6	0.21	1
	401.203	102896	4.55	1
	402.207	20045.7	0.89	1
	403.156	1552.2	0.07	0
	403.196	7520	0.33	1
	403.241	2349.8	0.1	1
	404.241	956.8	0.04	0
	405.213	73475.4	3.25	1
	406.171	3587.8	0.16	0
	406.216	16949.2	0.75	1
	407.184	7959.8	0.35	1
	407.229	6674.5	0.3	1
	408.188	853.2	0.04	0
	408.233	2055.9	0.09	0
	409.208	23442.6	1.04	0
	410.242	107265	4.74	1
	411.185	5209.9	0.23	0
	411.23	37470.1	1.66	1
	412.182	5694.4	0.25	0
	412.226	15339.1	0.68	1
	413.179	984.8	0.04	0
	413.234	2853.2	0.13	0
	414.192	1125.4	0.05	0
	414.236	2994	0.13	0
	415.219	4521.5	0.2	0
	416.176	16270.7	0.72	0
	416.219	1693	0.07	0
	417.168	22391.2	0.99	1
	417.219	9613.9	0.43	0
	418.176	2834.9	0.13	1
	418.222	3471.9	0.15	0
	419.184	1439.6	0.06	1
	419.233	1278	0.06	0
	420.178	8436.7	0.37	1
	420.228	3540.8	0.16	0
	421.17	2741.5	0.12	1
	421.217	1970.7	0.09	0
	422.204	3521.5	0.16	1
	423.232	5268.2	0.23	0
	424.178	1013.6	0.04	0
	424.26	14745.1	0.65	0
	425.239	145892	6.45	1
	426.243	40554.6	1.79	1
	427.218	38041.7	1.68	1
	428.253	115288	5.1	1
	429.208	3610.7	0.16	0
	429.256	26185	1.16	1
	430.194	6927.2	0.31	0
	430.242	4440.5	0.2	1
	431.231	30618.2	1.35	1
	432.236	7634.8	0.34	1
	433.203	7335.9	0.32	1
	434.25	4967.6	0.22	0
	435.187	13405.7	0.59	0
	435.231	6088.5	0.27	0
	436.211	6798.8	0.3	0
	436.258	6515.5	0.29	0
	437.254	3009.6	0.13	0
	438.192	2437.1	0.11	0
	438.242	2804	0.12	0
	439.227	1022.5	0.05	0
	440.211	46874.1	2.07	1
	441.229	22011.5	0.97	1
	441.285	2566.6	0.11	0
	442.235	19796.9	0.88	1
	443.248	13164.7	0.58	0
	444.254	17631.6	0.78	1
	445.25	16067.6	0.71	1
	446.197	4620.4	0.2	0
	446.25	3191.2	0.14	1
	447.181	8364.2	0.37	0
	448.26	76944.7	3.4	1
	449.207	9286.7	0.41	0
	449.258	17983.6	0.8	1
	450.239	3235.7	0.14	1
	451.188	3898.9	0.17	0
	451.254	1507.1	0.07	0
	452.18	5152.3	0.23	0
	452.251	12033.6	0.53	0
	453.237	25549.8	1.13	1
	454.222	47457.4	2.1	1
	455.224	11087.7	0.49	1
	457.241	1518.1	0.07	0
	458.222	8482.3	0.38	0
	458.26	13908.1	0.62	1
	459.214	3142.1	0.14	0
	459.263	7597.3	0.34	1
	460.182	2589.3	0.11	0
	460.269	1695.6	0.07	1
	461.243	1444.3	0.06	0
	462.234	16021.2	0.71	1
	463.229	6577.5	0.29	1
	464.205	4341.5	0.19	1
	464.251	11658.1	0.52	1
	465.19	4908.8	0.22	1
	465.252	4256.3	0.19	0
	466.228	3338.8	0.15	0
	468.247	20898.7	0.92	0
	469.203	12141.7	0.54	0
	469.272	33869.9	1.5	1
	470.193	9975.4	0.44	0
	470.283	6397.2	0.28	1
	471.257	8742.1	0.39	1
	472.241	76452.1	3.38	1
	473.248	18849.6	0.83	1
	474.193	38921.4	1.72	0
	475.197	13417.8	0.59	0
	476.251	124107	5.49	1
	477.257	29946.4	1.32	1
	478.254	5837.4	0.26	1
	480.205	2510.8	0.11	0
	480.285	2481.7	0.11	0
	481.23	13527.6	0.6	0
	482.268	61119.3	2.7	1
	483.271	16701.6	0.74	1
	484.234	6187.1	0.27	0
	485.241	3344.7	0.15	0
	485.267	3747.8	0.17	0
	486.193	2110.8	0.09	1
	486.252	4065.5	0.18	0
	487.208	14818.3	0.66	1
	488.256	10719.6	0.47	0
	489.243	7159.2	0.32	0
	490.233	6139.8	0.27	0
	490.281	1426.4	0.06	0
	491.204	7369.3	0.33	1
	491.273	2565.9	0.11	0
	492.205	22660.6	1	1
	493.207	5717.3	0.25	1
	494.273	11029.3	0.49	0
	495.251	6601.7	0.29	0
	496.268	6943	0.31	0
	497.234	6477.2	0.29	0
	497.316	7366	0.33	0
	498.218	6623.1	0.29	0
	498.317	1057.5	0.05	0
	499.251	14890	0.66	1
	500.217	8116.7	0.36	0
	500.27	3030.9	0.13	1
	501.272	10510.7	0.46	1
	502.272	7875.2	0.35	0
	503.247	10662.6	0.47	0
	504.207	3447.9	0.15	0
	504.274	4561	0.2	0
	505.214	1715.5	0.08	0
	505.281	4422.6	0.2	0
	506.263	8049.1	0.36	0
	507.274	2982.4	0.13	0
	508.239	22942.3	1.01	1
	509.24	4729	0.21	1
	510.25	3699.8	0.16	1
	511.253	15345.8	0.68	1
	512.231	12787	0.57	0
	513.264	4045.9	0.18	0
	514.291	17757.7	0.79	0
	515.238	22957.4	1.02	1
	516.234	17411.6	0.77	1
	517.251	3447.9	0.15	1
	518.224	54204.9	2.4	1
	519.243	23845.8	1.05	1
	520.243	10706.4	0.47	1
	521.274	17144	0.76	1
	522.258	26226.4	1.16	1
	523.248	11015.6	0.49	1
	524.269	18282.5	0.81	1
	525.268	19619.2	0.87	1
	526.28	5424.8	0.24	1
	527.285	8244.4	0.36	1
	528.239	3808.5	0.17	0
	528.311	1192.1	0.05	0
	529.256	40003.7	1.77	0
	530.292	16050.8	0.71	0
	531.216	2599.6	0.11	0
	531.296	4776	0.21	0
	532.235	8455.1	0.37	0
	533.267	13495.6	0.6	1
	534.253	10625.3	0.47	1
	535.289	6178.6	0.27	1
	536.233	48511.8	2.15	0
	537.239	9132	0.4	0
	537.305	71057.9	3.14	0
	538.247	3422.3	0.15	0
	538.311	19571	0.87	0
	539.283	154527	6.83	1
	540.287	69088.6	3.06	1
	541.279	17693.7	0.78	1
	542.284	10057.1	0.44	1
	543.279	34250.1	1.51	1
	544.288	13792.4	0.61	1
	545.276	13086.1	0.58	1
	546.259	12830.3	0.57	1
	547.267	9915.6	0.44	1
	548.248	4580	0.2	1
	549.236	6194.4	0.27	1
	549.31	1290.1	0.06	0
	550.244	3530.2	0.16	1
	551.255	6016.4	0.27	1
	552.324	7449.5	0.33	0
	553.301	13693.3	0.61	0
	554.303	5577.4	0.25	0
	555.314	1.46026e+06	64.57	1
	556.317	432223	19.11	1
	557.31	110225	4.87	1
	558.303	27028.2	1.2	1
	559.29	18218.1	0.81	1
	560.276	15585.7	0.69	1
	561.307	22033.3	0.97	1
	562.306	9338.8	0.41	1
	563.293	6383.4	0.28	1
	564.266	11801.9	0.52	1
	565.288	26068.8	1.15	1
	566.288	17302.7	0.77	1
	567.317	13960.8	0.62	1
	568.264	13158.7	0.58	1
	569.259	17798	0.79	1
	570.336	8320.2	0.37	0
	571.31	5415.7	0.24	0
	572.299	10508.3	0.46	0
	573.283	13130.8	0.58	0
	574.276	6657.2	0.29	0
	575.243	74781.6	3.31	1
	576.245	23192.9	1.03	1
	577.302	33772.8	1.49	1
	578.305	11954.1	0.53	1
	579.315	4877.6	0.22	1
	580.309	4818.3	0.21	1
	581.293	5448	0.24	0
	582.286	37135.5	1.64	1
	583.298	42989.1	1.9	1
	584.306	12863.3	0.57	1
	585.329	23282.5	1.03	1
	586.279	37149.5	1.64	1
	587.281	29017.4	1.28	1
	588.294	8225.7	0.36	1
	589.225	3536.5	0.16	0
	589.296	4477.3	0.2	1
	590.288	33436.4	1.48	1
	591.288	15164.3	0.67	1
	592.306	10949.7	0.48	1
	593.272	51026.6	2.26	1
	594.272	21869.7	0.97	1
	595.31	20010.8	0.88	1
	596.315	7344.1	0.32	1
	597.245	3002	0.13	0
	597.33	2035.1	0.09	1
	598.321	6984.6	0.31	1
	599.283	7190.3	0.32	0
	600.307	47537.9	2.1	1
	601.318	24752.3	1.09	1
	602.314	7301.5	0.32	1
	603.273	5453.5	0.24	0
	604.286	9792.5	0.43	1
	605.293	58787.4	2.6	1
	606.299	20378.8	0.9	1
	607.312	14585.5	0.64	1
	608.323	4428.9	0.2	0
	609.332	1579.4	0.07	0
	610.32	75667.6	3.35	1
	611.306	105321	4.66	1
	612.309	31916.5	1.41	1
	613.316	9705.9	0.43	1
	614.323	6791.6	0.3	0
	615.23	986.3	0.04	0
	615.325	12721.8	0.56	0
	616.318	6625	0.29	0
	617.293	43470.1	1.92	0
	618.316	22456.7	0.99	0
	619.315	8213.1	0.36	1
	620.313	4368.9	0.19	1
	621.298	4331.1	0.19	1
	622.319	3140.2	0.14	1
	623.302	1181	0.05	0
	624.332	6954.1	0.31	0
	625.356	10870.1	0.48	1
	626.354	4326	0.19	1
	627.314	9025.1	0.4	0
	628.33	222295	9.83	1
	629.333	74497	3.29	1
	630.338	15112.1	0.67	1
	631.32	6099.9	0.27	0
	632.349	16716.9	0.74	1
	633.243	7156.5	0.32	0
	633.354	5819.8	0.26	1
	634.327	3600.1	0.16	1
	635.303	43534.9	1.93	1
	636.32	22661.1	1	1
	637.324	14068.9	0.62	1
	638.323	9208.1	0.41	0
	639.31	4488.2	0.2	0
	640.328	9807.7	0.43	0
	641.331	3709.4	0.16	1
	642.345	15780.5	0.7	1
	643.347	11825.1	0.52	1
	644.325	10546.1	0.47	1
	645.324	183947	8.13	1
	646.327	74562.9	3.3	1
	647.323	20632.9	0.91	1
	648.318	7465.7	0.33	0
	649.319	3979	0.18	0
	650.294	5943.6	0.26	0
	650.392	10130.1	0.45	1
	651.279	940.1	0.04	0
	651.388	3088.9	0.14	1
	653.364	8415.9	0.37	1
	654.347	39897.5	1.76	1
	655.35	16447.3	0.73	1
	656.326	7677.8	0.34	1
	657.323	8002.7	0.35	0
	658.347	8144	0.36	0
	659.356	4676.9	0.21	0
	660.347	10699.6	0.47	0
	661.317	16935	0.75	1
	662.32	13639	0.6	1
	663.343	13508.2	0.6	1
	664.331	70545.2	3.12	1
	665.329	30359.4	1.34	1
	666.337	8071.8	0.36	1
	667.331	3247.2	0.14	0
	668.399	125125	5.53	1
	669.405	46435.6	2.05	1
	670.304	12556.4	0.56	0
	670.408	6976.7	0.31	1
	671.374	32713.8	1.45	1
	672.371	19293.5	0.85	1
	673.355	6531.6	0.29	1
	674.315	33403	1.48	1
	675.312	11438.4	0.51	1
	676.357	4766.3	0.21	0
	678.346	38315.9	1.69	1
	679.348	15155.4	0.67	1
	680.354	3422.6	0.15	1
	681.357	100946	4.46	1
	682.344	161998	7.16	1
	683.346	57506.5	2.54	1
	684.347	14916.9	0.66	1
	685.353	9959.2	0.44	1
	686.359	9629.1	0.43	1
	687.363	3473	0.15	1
	688.33	97176.8	4.3	1
	689.339	42143.9	1.86	1
	690.271	4111.9	0.18	0
	690.367	7833.3	0.35	1
	691.267	918.1	0.04	0
	691.355	3447.8	0.15	0
	692.326	41199.2	1.82	1
	693.331	16549.5	0.73	1
	694.342	5019.4	0.22	1
	696.394	26085.2	1.15	1
	697.403	9810.1	0.43	1
	698.349	8969.1	0.4	0
	699.367	235512	10.41	1
	700.37	81233.5	3.59	1
	701.374	21708.9	0.96	1
	702.312	13654.1	0.6	0
	703.382	17212.7	0.76	1
	704.372	9463.4	0.42	1
	705.374	4534.3	0.2	1
	706.341	100826	4.46	1
	707.342	35599.4	1.57	1
	708.346	9114.6	0.4	1
	709.371	4067.6	0.18	0
	710.375	5425	0.24	1
	711.37	11426.6	0.51	1
	712.372	4653.4	0.21	1
	713.387	1236.3	0.05	1
	714.395	6884.8	0.3	0
	715.385	6201.8	0.27	0
	716.362	94236.8	4.17	1
	717.364	38880.4	1.72	1
	718.364	11395.1	0.5	1
	719.339	10672.3	0.47	1
	720.351	4672.8	0.21	1
	721.356	8853.5	0.39	1
	722.359	2987.4	0.13	1
	725.419	328759	14.54	1
	726.422	127544	5.64	1
	727.428	30379.2	1.34	1
	728.325	3788.9	0.17	0
	728.425	3852.8	0.17	0
	729.341	3034.2	0.13	0
	730.38	7625.6	0.34	1
	731.341	4867.6	0.22	0
	731.398	5350.6	0.24	1
	732.33	5696.5	0.25	0
	733.385	4222.4	0.19	1
	734.38	8286.6	0.37	1
	735.382	8096.8	0.36	1
	736.378	4052.3	0.18	1
	738.375	8765.1	0.39	1
	739.365	17758.9	0.79	1
	740.364	7318.1	0.32	1
	741.367	4229.1	0.19	1
	742.364	3687.7	0.16	0
	743.383	5665.4	0.25	0
	744.373	4495.8	0.2	0
	745.35	18600.4	0.82	1
	746.361	23832	1.05	1
	747.362	8483.2	0.38	1
	748.388	11552.3	0.51	1
	749.344	12542.7	0.55	1
	750.347	6041.1	0.27	1
	752.39	1351.2	0.06	0
	753.404	3351.4	0.15	0
	754.409	1494	0.07	0
	755.383	4389.2	0.19	1
	756.386	27899.9	1.23	1
	757.39	11872	0.52	1
	758.378	9593.2	0.42	1
	759.403	10799.3	0.48	1
	760.391	14870.3	0.66	1
	761.39	10828.1	0.48	1
	762.395	5097.1	0.23	1
	763.364	19692.5	0.87	1
	764.364	8820	0.39	1
	765.37	1337.2	0.06	1
	766.362	2725.3	0.12	0
	767.432	29673.5	1.31	1
	768.442	11176.9	0.49	1
	769.389	9976.4	0.44	1
	770.411	5964.1	0.26	1
	771.379	2904.8	0.13	0
	772.396	4828.5	0.21	1
	773.388	11558.6	0.51	1
	774.373	8032.7	0.36	1
	775.378	6041	0.27	1
	776.379	3613.3	0.16	0
	777.41	15068.5	0.67	1
	778.414	7140.2	0.32	1
	779.408	1226.8	0.05	1
	780.424	3121.1	0.14	1
	781.408	4010.2	0.18	1
	782.399	1307.9	0.06	1
	783.388	2940.8	0.13	1
	784.374	3539.3	0.16	0
	785.358	7708.2	0.34	0
	786.374	5251.4	0.23	0
	787.399	87913	3.89	1
	788.403	39447.4	1.74	1
	789.405	11907.9	0.53	1
	790.405	5832.2	0.26	1
	791.397	9588.9	0.42	1
	792.393	6976.3	0.31	1
	793.396	1602.3	0.07	1
	796.396	980.9	0.04	0
	797.393	2648.9	0.12	0
	798.425	6584.6	0.29	1
	799.417	5836.9	0.26	1
	800.397	6508.4	0.29	1
	801.394	7410.8	0.33	0
	802.363	18066.8	0.8	0
	803.366	24459.9	1.08	0
	804.364	9509.2	0.42	0
	805.409	54373.5	2.4	1
	806.404	28727.7	1.27	1
	807.398	10606.8	0.47	1
	808.395	3247.8	0.14	1
	809.388	3254.5	0.14	1
	810.382	1583	0.07	1
	812.393	1159.8	0.05	0
	813.38	4627.5	0.2	0
	814.405	5155.1	0.23	0
	815.395	14144.7	0.63	0
	816.416	8195.9	0.36	1
	817.412	18804.5	0.83	1
	818.41	11692.6	0.52	1
	819.404	3845.9	0.17	1
	820.385	23741.8	1.05	1
	821.389	11503.6	0.51	1
	822.389	3297.2	0.15	1
	824.452	1598.5	0.07	0
	826.41	4350.4	0.19	1
	827.394	18509.5	0.82	1
	828.397	10423.3	0.46	1
	829.403	4703.8	0.21	1
	830.415	6094.4	0.27	0
	831.395	10997.6	0.49	1
	832.415	8526.2	0.38	1
	833.417	4362.9	0.19	1
	834.433	12333.6	0.55	1
	835.436	6466.7	0.29	1
	836.441	1550.4	0.07	1
	844.419	40968.4	1.81	1
	845.411	53059.5	2.35	1
	846.412	23695	1.05	1
	847.408	5823.3	0.26	1
	848.412	14395.9	0.64	1
	849.421	5480.5	0.24	1
	850.414	1213.4	0.05	1
	851.458	5698.8	0.25	1
	852.453	7671.8	0.34	1
	853.454	4576.2	0.2	1
	854.442	1515.9	0.07	1
	856.42	7140.8	0.32	1
	857.419	6566.4	0.29	1
	858.414	3910.4	0.17	1
	859.413	1521.8	0.07	0
	860.426	935.9	0.04	0
	862.43	80843.4	3.57	1
	863.434	37475.6	1.66	1
	864.432	11805.3	0.52	1
	865.432	3316.8	0.15	1
	866.409	3105.9	0.14	0
	869.472	15533.8	0.69	1
	870.477	10205.7	0.45	1
	871.472	3977.4	0.18	1
	872.464	3069.6	0.14	0
	873.45	5365.2	0.24	1
	874.433	19847.1	0.88	1
	875.436	10910.5	0.48	1
	876.433	3177.6	0.14	1
	877.432	975.2	0.04	0
	883.437	4960	0.22	1
	884.418	28993.2	1.28	1
	885.421	15466.9	0.68	1
	886.442	5064	0.22	1
	888.482	188636	8.34	1
	889.485	97646.5	4.32	1
	890.486	28405.8	1.26	1
	891.463	15515.2	0.69	1
	892.465	6264.6	0.28	1
	894.446	3110.7	0.14	1
	895.464	9489.2	0.42	1
	896.46	7798.6	0.34	1
	897.473	6633.5	0.29	1
	898.444	5953.9	0.26	1
	899.453	4113.1	0.18	1
	900.475	4509.8	0.2	1
	901.442	58043.2	2.57	1
	902.432	104909	4.64	1
	903.431	42405.6	1.88	1
	904.434	14222.7	0.63	1
	905.441	4049.2	0.18	1
	915.455	9060.7	0.4	1
	916.444	27210.3	1.2	1
	917.449	12681.3	0.56	1
	918.47	7227.1	0.32	1
	919.453	170521	7.54	1
	920.455	83492	3.69	1
	921.458	26009.3	1.15	1
	922.46	4833.4	0.21	1
	924.479	2737.7	0.12	0
	926.472	1596.9	0.07	0
	928.462	1213.3	0.05	0
	930.494	6277.2	0.28	1
	931.503	4865	0.22	1
	932.48	1394.8	0.06	1
	933.469	16882	0.75	1
	934.474	9064	0.4	1
	935.463	3385.7	0.15	1
	942.5	1134.5	0.05	0
	943.5	4759.1	0.21	1
	944.48	6029.8	0.27	1
	945.48	2745	0.12	1
	959.52	122908	5.43	1
	960.523	65988.2	2.92	1
	961.519	27458.5	1.21	1
	962.511	7599.2	0.34	1
	963.503	1344.9	0.06	1
	969.486	2185.4	0.1	1
	970.498	3967.8	0.18	1
	971.498	2715.9	0.12	1
	973.489	1214.4	0.05	0
	980.477	1066.8	0.05	0
	986.526	6954	0.31	1
	987.52	11696.6	0.52	1
	988.525	6967.2	0.31	1
	989.504	2732.7	0.12	1
	996.517	5116.9	0.23	1
	997.502	12328.2	0.55	1
	998.506	8180.5	0.36	1
	999.48	6359.1	0.28	1
	1000.49	3076.1	0.14	1
	1001.52	1332	0.06	0
	1004.54	7125.1	0.32	1
	1005.54	2836.8	0.13	1
	1014.52	30502.1	1.35	1
	1015.52	37851.9	1.67	1
	1016.52	16587.4	0.73	1
	1017.49	37652.7	1.66	1
	1018.49	18891.9	0.84	1
	1019.48	6018.2	0.27	1
	1020.5	1140.8	0.05	1
	1030.56	105376	4.66	1
	1031.56	60843.9	2.69	1
	1032.54	84964.4	3.76	1
	1033.54	44624.9	1.97	1
	1034.54	12575.9	0.56	1
	1035.54	3156.5	0.14	1
	1098.56	4803.1	0.21	1
	1099.55	1193.2	0.05	1
	1116.56	12259.5	0.54	1
	1117.57	7457.8	0.33	1
	1118.56	1592.7	0.07	1
	1129.59	2456.9	0.11	0
	1141.59	5959.6	0.26	1
	1142.58	3113.8	0.14	1
	1143.59	2892.8	0.13	1
	1159.6	44365.5	1.96	1
	1160.6	29246.1	1.29	1
	1161.6	10760.8	0.48	1
	1162.61	1552.3	0.07	0
	1211.63	2807.4	0.12	1
	1212.62	1309	0.06	1
	1229.65	1225	0.05	0
	1242.63	3412.7	0.15	1
	1243.64	1521.7	0.07	1
	1260.65	95480.2	4.22	1
	1261.65	67235.4	2.97	1
	1262.65	24348.1	1.08	1
	1263.66	5636.4	0.25	1
	1264.65	1288.3	0.06	1
	1325.67	3940.6	0.17	1
	1326.67	4069.7	0.18	1
	1341.72	1235.5	0.05	0
	1342.72	1194.4	0.05	0
	1343.69	12874.3	0.57	1
	1344.68	11583.8	0.51	1
	1345.69	4866.1	0.22	1
	1359.72	48356.2	2.14	1
	1360.41	1345.5	0.06	0
	1360.72	34753	1.54	1
	1361.72	15479.9	0.68	1
	1362.73	2877.2	0.13	1
	1482.76	1294.6	0.06	0
	1568.82	1248.1	0.06	1
	1569.83	5054.6	0.22	1
	1570.82	4877.8	0.22	1
	1571.81	2621.6	0.12	1
	1586.85	84323.3	3.73	1
	1587.85	77128.4	3.41	1
	1588.85	35752.5	1.58	1
	1589.85	12687.8	0.56	1
	1590.84	3084.5	0.14	1
