# Supplementary material for: Cryptosporidium parvum vaccine candidates are incompletely modified with O-linked-N-acetylgalactosamine or contain N-terminal N-myristate and S-palmitate
Source: PLoS One. 2017 Aug 8;12(8):e0182395. doi: 10.1371/journal.pone.0182395 (PMC5549699; doi:10.1371/journal.pone.0182395)
Supplement: S2 Excel File — (XLSX) [file pone.0182395.s002.xlsx]

## Sheet: Fig 2
30-V HCD MS/MS m/z 1757.2272 , peak list and assignments.
								protein:	GP900
	PEAK LIST								ASSIGNMENTS									Precursor
									peptide= (31)DVPVEGSSSSSSSSSSSSSSSSSTSTVAPANK(62) + 20HexNAcs									Meas. m/z	δ (ppm)
	SPECTRUM - MS								Meas. m/z	Calc. m/z	δ (Da)	δ (ppm)	Rel. Int. (%)	z	Annotation	Formula		1757.23	-0.6
	02-17-2015_WTD_QE+.raw								147.113	147.113	0.0001	0.7	0.1	1	y1	C6H14N2O2
	FTMS + p NSI d Full ms2 1757.73@hcd30.00 [100.00-6000.00]								261.156	261.156	-0.0002	-0.9	0.64	1	y2	C10H20N4O4
	Scan #: 3062								312.156	312.155	0.0004	1.3	0.12	1	b3	C14H21N3O5
	RT: 14.75								332.193	332.193	-0.0001	-0.4	0.13	1	y3	C13H25N5O5
	m/z	Intensity	Relative	Charge					411.229	411.224	0.0052	12.6	0.17	1	b4	C19H30N4O6
									429.246	429.246	0.0001	0.2	4.52	1	y4	C18H32N6O6
	100.04	3141	0.11	1					500.283	500.283	0.0003	0.6	2.36	1	y5	C21H37N7O7
	101.024	1342.2	0.05	1					540.266	540.266	-0.0005	-0.9	0.04	1	b5	C24H37N5O9
	104.596	607.2	0.02	0					597.291	597.288	0.0033	5.6	0.02	1	b6	C26H40N6O10
	108.045	121416	4.22	1					599.352	599.351	0.0014	2.3	0.25	1	y6	C26H46N8O8
	109.029	80848.4	2.81	0					684.32	684.32	-0.0003	-0.4	0.13	1	b7	C29H45N7O12
	109.037	955.7	0.03	0					700.394	700.399	-0.0043	-6.2	0.17	1	y7	C30H53N9O10
	109.048	6717.3	0.23	1					771.349	771.352	-0.0029	-3.8	0.08	1	b8	C32H50N8O14
	110.032	4095.6	0.14	1					787.427	787.431	-0.0039	-5	0.16	1	y8	C33H58N10O12
	110.061	8926.9	0.31	1					858.383	858.384	-0.0015	-1.7	0.05	1	b9	C35H55N9O16
	112.051	2416.9	0.08	0					888.48	888.479	0.0012	1.3	0.09	1	y9	C37H65N11O14
	114.055	10748.3	0.37	0					903.477	903.478	-0.0014	-1.5	0.03	1	y7*	C38H66N10O15
	116.071	19870	0.69	0					945.426	945.416	0.0102	10.8	0.07	1	b10	C38H60N10O18
	121.053	952.4	0.03	0					975.507	975.511	-0.0039	-3.9	0.03	1	y10	C40H70N12O16
	122.061	16199.4	0.56	0					990.509	990.51	-0.0009	-0.9	0.05	1	y8*	C41H71N11O17
	124.04	8932	0.31	0					1032.45	1032.45	0.0045	4.3	0.04	1	b11	C41H65N11O20
	125.858	1101.5	0.04	0					1062.54	1062.54	-0.0044	-4.1	0.03	1	y11	C43H75N13O18
	126.055	1.32615e+06	46.09	1					1119.47	1119.48	-0.0095	-8.5	0.03	1	b12	C44H70N12O22
	126.249	842.2	0.03	0					1149.56	1149.57	-0.012	-10.4	0.03	1	y12	C46H80N14O20
	127.039	152926	5.32	0					1206.52	1206.51	0.0123	10.2	0.03	1	b13	C47H75N13O24
	127.058	80294	2.79	1					1293.54	1293.54	-0.0077	-5.9	0.03	1	b14	C50H80N14O26
	128.042	8311.1	0.29	1					1352.65	1352.65	-0.0003	-0.2	0.03	1	y12*	C54H93N15O25
	128.06	4589.9	0.16	1					1375.59	1375.61	-0.0198	-14.4	0.09	2	y30	C105H176N32O54
	128.071	1227.6	0.04	1					1477.13	1477.15	-0.0131	-8.9	0.08	2	y30*	C113H189N33O59
	129.102	8770.7	0.3	0					1482.64	1482.66	-0.0109	-7.4	0.51	2	aglycon	C114H190N34O58
	130.087	1241.7	0.04	0					1578.68	1578.69	-0.0068	-4.3	0.04	2	y30**	C121H202N34O64
	136.062	9209.7	0.32	0					1584.18	1584.2	-0.0132	-8.3	0.54	2	M -19HexNAc	C122H203N35O63
	137.829	805.9	0.03	0					1680.22	1680.23	-0.0107	-6.4	0.03	2	y30***	C129H215N35O69
	138.055	1.7753e+06	61.71	1					1685.72	1685.73	-0.0173	-10.3	0.32	2	M -18HexNAc	C130H216N36O68
	138.276	1324.9	0.05	0					1729.74	1729.76	-0.018	-10.4	0.03	2	y31***	C134H224N36O70
	139.058	124383	4.32	1					1758.74	1758.74	-0.001	-0.5	0.03	2	b30*4	C136H222N34O74
	140.06	7102.5	0.25	1					1787.25	1787.27	-0.02	-11.2	0.16	2	M -17HexNAc	C138H229N37O73
	140.071	18361.8	0.64	1					1888.78	1888.81	-0.0329	-17.4	0.05	2	M -16HexNAc	C146H242N38O78
	141.102	4346.8	0.15	0					1990.83	1990.89	-0.0589	-29.6	0.03	1	y17**	C77H131N21O40
	143.825	1340.4	0.05	0
	144.066	1.88534e+06	65.53	1
	144.302	1260.8	0.04	0
	145.05	7575.2	0.26	0
	145.069	115164	4	1
	146.07	11126.6	0.39	1
	147.113	2745.3	0.1	0
	150.055	44190.8	1.54	0
	151.058	1427.1	0.05	0
	152.056	8319.1	0.29	0
	156.066	7448.7	0.26	0
	162.075	5759.5	0.2	0
	168.066	630547	21.92	1
	169.049	2580.2	0.09	0
	169.069	48065.6	1.67	1
	169.098	4889.1	0.17	0
	169.133	6002.3	0.21	0
	170.071	4901.9	0.17	1
	185.723	981.8	0.03	0
	186.076	2.59014e+06	90.03	1
	186.423	1846.4	0.06	0
	187.079	221216	7.69	1
	188.081	22222.2	0.77	1
	189.086	804.2	0.03	0
	197.13	4300	0.15	0
	198.867	1719.4	0.06	0
	201.123	1133	0.04	0
	203.681	1317.4	0.05	0
	204.087	2.877e+06	100	1
	204.484	2505.1	0.09	0
	205.09	237442	8.25	1
	206.091	29719.6	1.03	1
	207.094	1037.3	0.04	0
	209.077	2883.8	0.1	0
	210.025	7485.8	0.26	0
	219.011	2738.6	0.1	0
	226.118	3603.7	0.13	0
	243.148	1742.3	0.06	0
	244.129	3997.7	0.14	0
	261.156	18502.5	0.64	1
	262.158	730.4	0.03	1
	283.142	5622.7	0.2	0
	284.123	1289.7	0.04	0
	301.151	3130.4	0.11	0
	312.156	3348.1	0.12	0
	326.172	8469.3	0.29	0
	330.06	2474.3	0.09	0
	332.193	3679.6	0.13	0
	342.174	721.7	0.03	0
	354.176	1406.7	0.05	0
	366.137	4883.7	0.17	1
	367.142	731.3	0.03	1
	372.185	840.4	0.03	0
	383.189	1074.7	0.04	0
	407.167	13347.6	0.46	1
	408.17	2333.7	0.08	1
	411.229	4956	0.17	1
	412.221	4228.5	0.15	1
	413.223	891	0.03	1
	429.246	129906	4.52	1
	430.248	27126.1	0.94	1
	431.251	4724.8	0.16	1
	440.26	1165.6	0.04	0
	443.043	3862.6	0.13	0
	470.227	877.6	0.03	0
	482.275	4562.1	0.16	0
	483.256	2471.8	0.09	0
	500.283	67844.9	2.36	1
	501.284	15909.9	0.55	1
	502.285	2422.8	0.08	1
	540.052	2670.7	0.09	0
	540.266	1148.2	0.04	0
	567.428	758.3	0.03	0
	597.291	700.5	0.02	0
	599.352	7145.9	0.25	1
	600.354	898.3	0.03	1
	636.084	1349.5	0.05	0
	684.32	3685.7	0.13	0
	700.394	4797.7	0.17	0
	701.406	845.5	0.03	0
	753.338	1238.1	0.04	0
	771.349	2378.9	0.08	0
	787.427	4680.6	0.16	1
	788.433	1118.1	0.04	1
	840.387	1913.6	0.07	0
	841.385	626.1	0.02	0
	858.383	1359.4	0.05	0
	874.397	1249.9	0.04	2
	874.901	2579	0.09	2
	875.409	844.8	0.03	2
	875.909	773.9	0.03	2
	888.48	2584.6	0.09	0
	903.477	975.7	0.03	0
	927.415	926.8	0.03	0
	928.408	667.3	0.02	0
	945.426	2120.4	0.07	1
	946.418	783.4	0.03	1
	955.442	1008.8	0.04	0
	967.081	641.5	0.02	0
	975.507	923.8	0.03	0
	976.509	968.8	0.03	0
	990.509	1327.8	0.05	0
	1013.47	1453	0.05	0
	1014.45	2417.7	0.08	0
	1032.45	1147.3	0.04	0
	1062.54	900.8	0.03	0
	1119.47	857.7	0.03	0
	1149.56	827	0.03	0
	1206.52	801.8	0.03	0
	1293.54	735	0.03	0
	1352.65	883.4	0.03	0
	1375.59	2667.3	0.09	2
	1376.11	1439.8	0.05	2
	1376.6	2752.8	0.1	2
	1377.1	1315.4	0.05	2
	1379.59	717.6	0.02	0
	1473.66	766.8	0.03	0
	1474.14	924.9	0.03	0
	1475.15	702.5	0.02	0
	1477.13	2290.6	0.08	2
	1477.63	2813.8	0.1	2
	1478.15	2568.2	0.09	2
	1478.64	884.3	0.03	2
	1482.64	14800.3	0.51	2
	1483.14	19489.9	0.68	2
	1483.65	14406.7	0.5	2
	1484.16	8918.1	0.31	2
	1484.63	1417.6	0.05	2
	1566.64	688.7	0.02	0
	1575.2	828.5	0.03	0
	1575.66	1225	0.04	0
	1578.68	1226.9	0.04	2
	1579.18	1315.5	0.05	2
	1579.68	2678.1	0.09	2
	1584.18	15593.5	0.54	2
	1584.68	18322.8	0.64	2
	1585.18	16094.3	0.56	2
	1585.68	10072.3	0.35	2
	1586.16	3847.9	0.13	2
	1586.61	715.1	0.02	0
	1677.73	715.3	0.02	0
	1680.22	986.9	0.03	2
	1680.7	3219	0.11	2
	1681.19	895.9	0.03	2
	1685.72	9093.1	0.32	2
	1686.22	13231.1	0.46	2
	1686.72	12498.9	0.43	2
	1687.22	7828.7	0.27	2
	1687.69	1916.2	0.07	2
	1729.74	728	0.03	0
	1758.74	826.7	0.03	0
	1782.29	861.5	0.03	0
	1782.77	1393.5	0.05	0
	1783.27	1191.8	0.04	0
	1787.25	4730.1	0.16	2
	1787.75	8119.7	0.28	2
	1788.26	7515.4	0.26	2
	1788.75	3460.5	0.12	2
	1789.25	2363.4	0.08	2
	1888.78	1330.5	0.05	2
	1889.29	1405.6	0.05	2
	1889.79	3213.7	0.11	2
	1890.28	1138.2	0.04	2
	1990.83	872.3	0.03	0
	2202.46	790.4	0.03	0
	2348.54	785.9	0.03	0
	4381.09	986.5	0.03	0

## Sheet: Fig 3
30-V HCD MS/MS m/z 1326.6190, peak list and assignments.
								protein:	GP15
	PEAK LIST								ASSIGNMENTS									Precursor
									peptide = (221)ETSEAAATVDLFAFTLDGGK(240) + 3HexNAcs									Meas. m/z	δ (ppm)
	SPECTRUM - MS								Meas. m/z	Calc. m/z	δ (Da)	δ (ppm)	Rel. Int. (%)	z	Annotation	Formula		1326.62	0.3
	05-15-2015_wtd_7-2012-A_QE+.raw								102.055	102.055	0.0004	4.4	2.33	1	iE	C4H7NO2
	FTMS + p NSI d Full ms2 1327.12@hcd30.00 [100.00-2730.00]								120.081	120.081	-0.0001	-0.6	0.82	1	iF	C8H9N
	Scan #: 7132								129.102	129.102	0.0001	0.5	1.55	1	y1 -H2O	C6H12N2O
	RT: 44.44								130.087	130.086	0.0003	2.7	0.53	1	y1 -NH3	C6H11NO2
	m/z	Intensity	Relative	Charge					147.113	147.113	0.0001	0.7	1.08	1	y1	C6H14N2O2
									187.107	187.108	-0.0004	-2.2	0.16	1	y2 -NH3	C8H14N2O3
	100.04	3858.8	0.15	1					213.087	213.087	0	0.1	2.24	1	b2 -H2O	C9H12N2O4
	101.024	2740.1	0.1	1					231.097	231.097	-0.0005	-2.4	2.18	1	b2	C9H14N2O5
	101.071	4188.7	0.16	1					243.148	243.145	0.0029	12.1	0.19	1	y3 -H2O	C10H18N4O3
	101.108	950.2	0.04	0					244.129	244.129	-0.0003	-1.2	0.68	1	y3 -NH3	C10H17N3O4
	102.049	2344.9	0.09	0					261.156	261.156	0	-0.1	8.53	1	y3	C10H20N4O4
	102.055	61027.3	2.33	0					300.119	300.119	0	0	4.98	1	b3 -H2O	C12H17N3O6
	108.045	114881	4.39	1					318.129	318.13	-0.0004	-1.2	2.21	1	b3	C12H19N3O7
	109.029	77952.4	2.98	0					358.172	358.172	0.0001	0.3	0.57	1	y4 -H2O	C14H23N5O6
	109.048	6110.9	0.23	1					359.156	359.156	-0.0005	-1.5	2.43	1	y4 -NH3	C14H22N4O7
	110.032	5259.1	0.2	1					376.183	376.183	0.0004	1.1	7.39	1	y4	C14H25N5O7
	110.061	7978	0.3	1					416.172	416.166	0.0059	14.3	0.04	1	b2 -H2O *	C17H25N3O9
	110.071	883.8	0.03	1					429.162	429.162	0	0	5.04	1	b4 -H2O	C17H24N4O9
	112.076	1038.7	0.04	0					447.172	447.172	-0.0002	-0.4	2.21	1	b4	C17H26N4O10
	114.055	10048	0.38	0					471.257	471.256	0.0004	0.9	0.54	1	y5 -H2O	C20H34N6O7
	115.087	7643.2	0.29	0					489.267	489.267	0.0005	0.9	5.39	1	y5	C20H36N6O8
	116.071	17340.2	0.66	1					500.199	500.199	-0.0002	-0.4	7.38	1	b5 -H2O	C20H29N5O10
	117.066	994.8	0.04	1					504.188	504.182	0.0061	12.1	0.06	1	b3 -NH3 *	C20H29N3O12
	120.065	604.2	0.02	0					518.209	518.209	-0.0004	-0.7	3.53	1	b5	C20H31N5O11
	120.081	21383.8	0.82	1					521.212	521.209	0.0031	5.9	0.04	1	b3 *	C20H32N4O12
	120.089	1058.5	0.04	0					571.236	571.236	-0.0003	-0.6	8.01	1	b6 -H2O	C23H34N6O11
	121.084	1228.5	0.05	1					572.309	572.304	0.0049	8.6	0.62	1	y6 -H2O	C24H41N7O9
	122.06	15183.9	0.58	1					589.246	589.246	-0.0006	-1	4.86	1	b6	C23H36N6O12
	124.04	7790.4	0.3	0					590.317	590.314	0.0029	4.9	10.37	1	y6	C24H43N7O10
	125.858	976.4	0.04	0					642.271	642.273	-0.0021	-3.3	4.67	1	b7 -H2O	C26H39N7O12
	126.055	2572082	98.26	1					660.283	660.284	-0.0007	-1.1	3.31	1	b7	C26H41N7O13
	126.248	947	0.04	0					719.377	719.372	0.0045	6.3	0.97	1	y7 -H2O	C33H50N8O10
	127.039	150662	5.76	0					737.383	737.383	0	0	9.73	1	y7	C33H52N8O11
	127.058	156499	5.98	1					743.32	743.321	-0.0006	-0.8	4.62	1	b8 -H2O	C30H46N8O14
	128.042	7870.6	0.3	1					761.329	761.331	-0.0022	-2.9	1.64	1	b8	C30H48N8O15
	128.06	7828.7	0.3	1					790.413	790.409	0.0036	4.6	1.38	1	y8 -H2O	C36H55N9O11
	128.071	1661.3	0.06	1					793.395	793.394	0.0008	1	0.83	1	y6 *	C32H56N8O15
	129.065	902.9	0.03	0					808.42	808.42	0.0002	0.2	12.35	1	y8	C36H57N9O12
	129.102	40452.5	1.55	0					842.389	842.389	-0.0002	-0.3	2.94	1	b9 -H2O	C35H55N9O15
	130.05	8090.4	0.31	0					860.403	860.4	0.0031	3.6	0.85	1	b9	C35H57N9O16
	130.087	13858.7	0.53	0					922.443	922.452	-0.0089	-9.7	0.06	1	y7 -H2O *	C41H63N9O15
	130.105	1128.1	0.04	0					937.478	937.478	0.0005	0.5	0.48	1	y9 -H2O	C45H64N10O12
	131.083	660	0.03	0					940.46	940.462	-0.0023	-2.4	0.88	1	y7 *	C41H65N9O16
	133.043	1005.3	0.04	0					955.489	955.488	0.0001	0.1	8.37	1	y9	C45H66N10O13
	136.075	5089.2	0.19	0					964.424	964.411	0.0131	13.6	0.25	1	b8 *	C38H61N9O20
	138.055	1.76992e+06	67.62	1					975.426	975.427	-0.0002	-0.3	1.1	1	b10	C39H62N10O19
	138.276	1034.3	0.04	0					993.478	993.489	-0.0105	-10.5	0.06	1	y8 -H2O *	C44H68N10O16
	139.058	121069	4.63	1					1011.5	1011.5	-0.0014	-1.4	1.16	1	y8 *	C44H70N10O17
	140.06	7462.2	0.29	1					1050.56	1050.56	-0.0042	-4	0.31	1	y10 -H2O	C51H75N11O13
	140.071	30036.5	1.15	1					1068.57	1068.57	0.0002	0.2	6.16	1	y10	C51H77N11O14
	141.065	1091.2	0.04	0					1088.51	1088.51	0.0005	0.4	0.71	1	b11	C45H73N11O20
	141.075	1342.8	0.05	0					1158.57	1158.57	0.0008	0.7	0.6	1	y9 *	C53H79N11O18
	141.102	4098.3	0.16	0					1165.59	1165.59	-0.0038	-3.3	0.52	1	y11 -H2O	C55H80N12O16
	143.082	33303.3	1.27	0					1166.58	1166.57	0.0063	5.4	0.47	1	y11 -NH3	C55H79N11O17
	143.118	11766.1	0.45	0					1183.6	1183.6	0.0006	0.5	9.9	1	y11	C55H82N12O17
	144.065	1875249	71.64	1					1217.57	1217.57	0.0003	0.3	0.77	1	b12 -H2O	C54H80N12O20
	145.049	11579.2	0.44	0					1235.58	1235.58	0.0047	3.8	0.47	1	b12	C54H82N12O21
	145.069	110447	4.22	1					1264.66	1264.66	0.0031	2.4	0.23	1	y12 -H2O	C60H89N13O17
	146.07	10190.5	0.39	1					1265.65	1265.64	0.0122	9.6	0.26	1	y12 -NH3	C60H88N12O18
	147.076	1398	0.05	0					1271.64	1271.65	-0.0141	-11.1	0.4	1	y10 *	C59H90N12O19
	147.113	28178.6	1.08	1					1282.67	1282.67	0.0016	1.3	5.37	1	y12	C60H91N13O18
	148.06	8801.1	0.34	0					1288.6	1288.61	-0.0007	-0.5	0.51	1	b13 -H2O	C57H85N13O21
	148.115	974.2	0.04	1					1289.61	1289.59	0.0178	13.8	0.38	1	b13 -NH3	C57H84N12O22
	150.055	38429.1	1.47	1					1306.61	1306.62	-0.0037	-2.9	0.36	1	b13	C57H87N13O22
	151.058	3317.1	0.13	1					1365.7	1365.7	-0.0048	-3.5	0.47	1	y13 -H2O	C64H96N14O19
	153.065	1189.8	0.05	0					1383.72	1383.72	0.0028	2.1	7.24	1	y13	C64H98N14O20
	155.081	8232.2	0.31	0					1386.7	1386.68	0.0193	13.9	0.97	1	y11 *	C63H95N13O22
	155.118	1475.5	0.06	0					1435.67	1435.67	0.001	0.7	0.23	1	b14 -H2O	C66H94N14O22
	156.066	6885.6	0.26	0					1436.74	1436.74	-0.0052	-3.6	0.91	1	y14 -H2O	C67H101N15O20
	157.096	901.7	0.03	0					1437.74	1437.73	0.0145	10.1	0.69	1	y14 -NH3	C67H100N14O21
	158.081	5578	0.21	1					1453.68	1453.68	-0.0037	-2.5	0.14	1	b14	C66H96N14O23
	158.093	1298.6	0.05	0					1454.75	1454.75	0.0013	0.9	5.74	1	y14	C67H103N15O21
	159.077	4088.9	0.16	1					1485.75	1485.75	0.0059	4	0.29	1	y12 *	C68H104N14O23
	159.092	972.3	0.04	1					1507.79	1507.78	0.0101	6.7	0.47	1	y15 -H2O	C70H106N16O21
	161.092	9707.1	0.37	0					1508.78	1508.76	0.0144	9.5	0.42	1	y15 -NH3	C70H105N15O22
	162.076	6564.8	0.25	0					1525.79	1525.79	0.0018	1.2	3.21	1	y15	C70H108N16O22
	163.06	4134.8	0.16	0					1536.73	1536.72	0.0123	8	0.21	1	b15 -H2O	C70H101N15O24
	167.081	4217.1	0.16	0					1554.74	1554.73	0.005	3.2	0.1	1	b15	C70H103N15O25
	167.094	940.5	0.04	0					1578.81	1578.82	-0.0028	-1.8	0.18	1	y16 -H2O	C73H111N17O22
	168.065	648206	24.76	1					1579.81	1579.8	0.0067	4.3	0.14	1	y16 -NH3	C73H110N16O23
	169.049	3021.7	0.12	0					1586.8	1586.79	0.0093	5.8	0.36	1	y13 *	C72H111N15O25
	169.069	48916.1	1.87	1					1596.83	1596.83	0.0038	2.4	1.43	1	y16	C73H113N17O23
	169.098	6836	0.26	0					1657.83	1657.83	0.0006	0.3	0.32	1	y14 *	C75H116N16O26
	169.133	1459.9	0.06	0					1725.88	1725.87	0.0077	4.5	0.21	1	y17	C78H120N18O26
	170.045	1091	0.04	0					1728.86	1728.87	-0.0063	-3.6	0.17	1	y15 *	C78H121N17O27
	170.071	5172.6	0.2	1					1782.84	1782.84	-0.0036	-2	0.1	1	b17	C80H119N17O29
	171.077	28503.1	1.09	1					1812.9	1812.9	-0.0047	-2.6	0.33	1	y18	C81H125N19O28
	171.112	1252.4	0.05	0					2025	2024.98	0.0191	9.4	1.31	1	aglycon -H2O	C90H137N21O32
	172.081	989	0.04	1					2025.99	2025.97	0.0209	10.3	1.52	1	aglycon -NH3	C90H136N20O33
	173.056	1503.2	0.06	1					2043.01	2042.99	0.0151	7.4	4.74	1	aglycon	C90H139N21O33
	173.092	16037.8	0.61	1					2228.06	2228.06	0.0005	0.2	0.12	1	M -2HexNAc - H2O	C98H150N22O37
	173.127	5534.5	0.21	0					2229.04	2229.04	-0.0001	-0.1	0.14	1	M -2HexNAc -NH3	C98H149N21O38
	175.119	3996.7	0.15	0					2246.06	2246.07	-0.0088	-3.9	0.41	1	M -2HexNAc - H2O	C98H152N22O38
	177.101	2813.3	0.11	0
	181.061	3551.6	0.14	0
	181.097	1718.4	0.07	0
	183.077	7504.8	0.29	0
	183.114	5034.3	0.19	0
	183.15	1442.5	0.06	0
	185.092	23658.8	0.9	0
	185.127	1170.5	0.04	0
	185.164	1052.2	0.04	0
	186.076	2.53748e+06	96.94	1
	187.079	202878	7.75	1
	187.107	4192.6	0.16	0
	187.126	870.4	0.03	0
	187.144	4660.1	0.18	0
	188.081	19738.2	0.75	1
	189.087	32535	1.24	1
	190.09	1766.5	0.07	1
	191.118	3743.1	0.14	1
	193.097	1726.7	0.07	0
	195.077	25450.9	0.97	1
	196.078	1035.6	0.04	1
	197.129	4855.2	0.19	0
	198.123	1071.1	0.04	0
	199.071	102807	3.93	1
	199.109	6934.1	0.26	0
	200.075	8779.7	0.34	1
	200.104	1707.4	0.07	0
	200.139	2943.6	0.11	0
	201.087	71324	2.72	1
	201.123	10978.7	0.42	0
	203.103	25359.6	0.97	0
	204.087	2.61754e+06	100	1
	205.09	210039	8.02	1
	205.13	2587.7	0.1	0
	206.091	26491.4	1.01	1
	207.094	1356.4	0.05	0
	209.091	1041.2	0.04	0
	211.109	1556.1	0.06	0
	211.145	1158.4	0.04	0
	212.103	3720.3	0.14	0
	212.139	1158.7	0.04	0
	213.087	58535.8	2.24	1
	214.089	4993.4	0.19	1
	214.12	12304.2	0.47	0
	215.101	1564.5	0.06	1
	215.137	6350.8	0.24	0
	216.098	3722.3	0.14	0
	217.082	122135	4.67	1
	218.086	10063.7	0.38	1
	218.113	2702.3	0.1	0
	219.096	3311.6	0.13	1
	219.115	8112	0.31	1
	221.128	1574.6	0.06	0
	224.102	4328	0.17	0
	226.118	22053.1	0.84	1
	226.155	3479.9	0.13	0
	228.135	2738	0.1	1
	229.118	15699.9	0.6	0
	230.077	1634.1	0.06	0
	230.115	4516.4	0.17	0
	230.15	3540.2	0.14	0
	231.097	57059.3	2.18	1
	232.101	4661.9	0.18	1
	232.129	3030.3	0.12	0
	233.164	1687.2	0.06	0
	234.108	2988.2	0.11	0
	235.092	6733.8	0.26	0
	238.081	1053.5	0.04	0
	240.098	1346.1	0.05	0
	240.135	4264.2	0.16	0
	241.081	8380.8	0.32	0
	242.114	9037.6	0.35	0
	242.149	1673.5	0.06	0
	242.186	1398.4	0.05	0
	243.098	4345.5	0.17	0
	243.148	5033.5	0.19	0
	244.093	1316.8	0.05	0
	244.129	17869.4	0.68	1
	244.166	3581	0.14	0
	245.132	1384.8	0.05	1
	248.161	1104.4	0.04	0
	249.125	8999.4	0.34	0
	252.097	10500.6	0.4	0
	252.136	1119.2	0.04	0
	253.081	8419.3	0.32	0
	254.113	35979.2	1.37	1
	254.151	8824	0.34	0
	255.097	4521.6	0.17	0
	255.117	3380.3	0.13	1
	256.092	9726.3	0.37	1
	256.129	3325.3	0.13	1
	256.199	2054.2	0.08	0
	257.113	20960.9	0.8	1
	257.16	1331.9	0.05	0
	258.111	4437.9	0.17	1
	258.14	5751.9	0.22	0
	259.093	1528.7	0.06	1
	260.125	898.2	0.03	0
	261.156	223311	8.53	1
	262.119	1003.3	0.04	0
	262.159	23015.2	0.88	1
	263.163	1521.1	0.06	1
	264.097	21820.7	0.83	1
	264.132	947	0.04	0
	264.137	881	0.03	0
	265.101	3088.4	0.12	1
	266.079	851.2	0.03	1
	266.113	3590.6	0.14	1
	268.13	1258.4	0.05	0
	268.164	1000.8	0.04	0
	269.163	941.9	0.04	0
	270.108	53086	2.03	1
	270.143	3615.7	0.14	0
	271.111	5644.1	0.22	1
	271.14	2510.6	0.1	0
	271.175	969.4	0.04	0
	272.124	49799.4	1.9	1
	272.158	3565.6	0.14	0
	273.104	1570.3	0.06	0
	273.128	3891.9	0.15	0
	273.154	691.4	0.03	0
	274.104	5083.1	0.19	0
	274.137	1311.9	0.05	0
	276.168	1351.8	0.05	0
	278.114	1177	0.04	0
	280.13	1432.4	0.05	0
	282.108	53064.5	2.03	1
	282.139	2179	0.08	0
	283.115	5967.4	0.23	1
	283.142	2570.8	0.1	0
	284.088	11077.8	0.42	1
	284.124	28617.1	1.09	1
	284.156	1311.3	0.05	0
	284.195	1226.1	0.05	0
	285.127	2710.4	0.1	0
	285.157	1575	0.06	0
	286.139	3284.1	0.13	0
	287.098	823.4	0.03	0
	287.135	1110.5	0.04	0
	287.172	3581.7	0.14	0
	288.119	232065	8.87	1
	289.092	1388.5	0.05	0
	289.122	28747.6	1.1	1
	289.153	1505.7	0.06	0
	290.13	5353.3	0.2	1
	290.185	1083.6	0.04	0
	292.13	1711.6	0.07	0
	294.143	1142.6	0.04	0
	295.139	2898.2	0.11	0
	297.123	1180.7	0.05	0
	297.156	26587.6	1.02	1
	297.191	4860.6	0.19	0
	298.106	1813.5	0.07	0
	298.14	5728.7	0.22	1
	299.139	1574.5	0.06	1
	299.172	1289.9	0.05	1
	300.119	130363	4.98	1
	301.121	17837.9	0.68	1
	301.152	1870.7	0.07	0
	302.098	8188.2	0.31	1
	302.132	50787.5	1.94	1
	303.105	1453.7	0.06	0
	303.138	6897.4	0.26	0
	305.146	1344.3	0.05	0
	306.13	1329	0.05	0
	307.14	840.8	0.03	0
	308.123	4872.1	0.19	1
	309.122	1455.3	0.06	1
	310.103	2830.6	0.11	1
	310.14	2945	0.11	1
	311.172	1558	0.06	0
	312.124	6182.8	0.24	0
	312.156	6039.2	0.23	0
	313.119	1837	0.07	0
	313.151	9315	0.36	0
	314.133	10320.1	0.39	0
	315.134	1473.6	0.06	0
	315.167	20375.2	0.78	0
	315.201	1593.5	0.06	0
	316.114	1577.8	0.06	0
	316.148	14272.8	0.55	0
	317.151	4222.1	0.16	0
	317.185	982.9	0.04	0
	318.129	57837.3	2.21	1
	319.134	7576.2	0.29	1
	320.161	11725.6	0.45	1
	321.161	3673.9	0.14	0
	323.137	6725.5	0.26	0
	323.17	1205.7	0.05	0
	324.119	4262.6	0.16	0
	325.117	1176.4	0.04	0
	325.15	14618.1	0.56	0
	325.188	17338	0.66	0
	326.133	13391.4	0.51	0
	327.132	6450.4	0.25	0
	327.166	3021.7	0.12	0
	327.202	1451.9	0.06	0
	328.114	5185	0.2	0
	328.151	7942.2	0.3	0
	328.188	3599.2	0.14	0
	329.148	1786.7	0.07	0
	329.185	2644.4	0.1	0
	330.129	9843.7	0.38	0
	330.167	13434.7	0.51	1
	331.127	2494.4	0.1	0
	331.163	11630.3	0.44	1
	332.148	3715.4	0.14	1
	332.197	7973	0.3	1
	334.14	1485	0.06	0
	335.132	955.8	0.04	0
	336.118	1079.3	0.04	0
	337.149	2909.9	0.11	0
	337.185	1452.9	0.06	0
	338.136	877.8	0.03	0
	339.131	1098.6	0.04	0
	339.165	4906.6	0.19	0
	339.204	1104.2	0.04	0
	340.161	1515.3	0.06	0
	341.145	57217.7	2.19	1
	342.147	7460.2	0.29	1
	343.126	1446.5	0.06	1
	343.161	28273.4	1.08	1
	343.199	4495.6	0.17	0
	344.143	11465.2	0.44	1
	344.194	5730.7	0.22	0
	345.144	4033.3	0.15	1
	345.18	1362.5	0.05	0
	348.155	807.5	0.03	0
	349.153	769.1	0.03	0
	351.204	1782.8	0.07	0
	353.145	19725.5	0.75	0
	353.186	1175.7	0.04	0
	354.126	10600	0.4	0
	355.125	5624.7	0.21	0
	355.161	26537.5	1.01	1
	355.203	1608.5	0.06	0
	356.163	1173.2	0.04	1
	357.176	1654.3	0.06	1
	358.172	15004.8	0.57	0
	359.156	63652.4	2.43	1
	360.157	10381.3	0.4	1
	361.172	8787.6	0.34	1
	362.207	1611.1	0.06	0
	363.168	975.9	0.04	0
	365.146	4719.3	0.18	0
	366.132	7962.7	0.3	0
	366.181	6529.6	0.25	0
	367.125	1586.6	0.06	0
	368.154	918.2	0.04	0
	368.233	2170	0.08	0
	369.141	2143.3	0.08	0
	369.178	7253.8	0.28	0
	370.174	1563.1	0.06	0
	371.156	54739.2	2.09	1
	372.157	6617.7	0.25	1
	373.134	18602.5	0.71	1
	373.172	37258.3	1.42	1
	374.135	3372.1	0.13	0
	374.176	5914.2	0.23	0
	376.183	193386	7.39	1
	377.187	31423.5	1.2	1
	378.185	4054.8	0.15	1
	379.16	1534.1	0.06	0
	380.151	1078.3	0.04	0
	381.135	5001.7	0.19	0
	381.18	1635.6	0.06	0
	382.172	898.6	0.03	0
	383.154	23815.5	0.91	1
	383.194	4008.8	0.15	0
	384.144	6944.8	0.27	1
	384.19	3684	0.14	0
	385.127	1236.1	0.05	1
	385.175	8509.6	0.33	1
	386.164	1728.2	0.07	0
	386.243	884.9	0.03	0
	387.191	13713.3	0.52	0
	388.186	1542.5	0.06	0
	389.167	72096.9	2.75	1
	390.17	10820.2	0.41	1
	391.166	994.9	0.04	1
	393.14	32556.9	1.24	1
	394.139	3405.1	0.13	1
	394.176	1228.9	0.05	0
	394.215	1059.1	0.04	0
	395.151	6049.5	0.23	1
	395.199	1184.9	0.05	0
	396.191	1412.2	0.05	0
	396.226	12691.9	0.48	1
	397.172	10081	0.39	0
	397.219	1954.7	0.07	1
	398.168	4415.7	0.17	0
	398.21	1325	0.05	1
	399.145	14206.4	0.54	0
	399.188	3549.6	0.14	0
	401.166	36283.1	1.39	1
	401.247	1079.2	0.04	0
	402.159	4595.4	0.18	1
	402.201	4681.1	0.18	0
	403.198	4965.8	0.19	1
	406.175	4178.6	0.16	0
	407.159	6662.1	0.25	0
	408.19	7168.4	0.27	1
	409.178	1468.4	0.06	1
	410.169	1174.7	0.04	1
	410.24	3568.5	0.14	0
	411.151	80784.9	3.09	0
	411.223	4419.6	0.17	0
	412.188	35626.4	1.36	0
	413.195	7844.7	0.3	0
	414.191	6168.1	0.24	0
	414.242	2664	0.1	0
	415.183	12479.1	0.48	1
	415.235	11563.2	0.44	0
	416.172	1157	0.04	1
	416.247	3822.7	0.15	0
	417.162	9598.6	0.37	1
	418.172	4112.4	0.16	0
	419.178	14070.7	0.54	1
	419.229	1253.5	0.05	0
	420.183	1651.2	0.06	1
	422.205	3168.2	0.12	0
	423.192	808.1	0.03	0
	424.182	29456.9	1.13	1
	425.17	12781.3	0.49	1
	426.201	27163.5	1.04	1
	426.3	5152	0.2	0
	427.191	6927.4	0.26	0
	427.306	1252.5	0.05	0
	428.183	1443.2	0.06	0
	428.31	1080.1	0.04	0
	429.162	131797	5.04	0
	429.228	8365.7	0.32	0
	430.192	24603.7	0.94	0
	431.195	4856.5	0.19	0
	432.209	11346.6	0.43	0
	433.246	4381.4	0.17	0
	434.249	1633.2	0.06	0
	435.194	1313.6	0.05	0
	436.18	5117.5	0.2	0
	437.166	9192.8	0.35	1
	437.236	770.5	0.03	0
	438.158	5558.4	0.21	1
	439.147	1609.8	0.06	1
	439.237	1251.3	0.05	0
	440.217	9087	0.35	0
	441.214	1674.3	0.06	0
	442.193	69107.9	2.64	1
	443.194	15391.8	0.59	1
	444.21	23710.9	0.91	1
	444.308	1546.9	0.06	0
	445.205	7157.6	0.27	0
	446.164	1037.2	0.04	0
	447.172	57798.3	2.21	1
	447.226	26506.7	1.01	0
	448.173	12182.7	0.47	1
	448.228	5514.8	0.21	0
	449.224	7635	0.29	0
	450.2	2981.3	0.11	0
	451.272	2982.8	0.11	0
	452.179	4500.5	0.17	0
	453.166	3300.2	0.13	0
	453.243	953.1	0.04	0
	454.186	17813.9	0.68	1
	455.178	23647	0.9	1
	455.242	1979.5	0.08	0
	456.179	7376.1	0.28	1
	457.19	1253.7	0.05	1
	458.229	14242	0.54	0
	459.225	11036.8	0.42	0
	460.204	55499.8	2.12	1
	460.308	3238.7	0.12	0
	461.205	10174	0.39	1
	461.308	932.6	0.04	0
	462.218	3866.1	0.15	1
	463.22	1317.8	0.05	0
	464.177	38786.6	1.48	1
	465.179	8434.3	0.32	1
	465.238	747.9	0.03	0
	466.192	4793	0.18	1
	467.228	8641	0.33	1
	468.214	4769	0.18	1
	469.212	3683.9	0.14	1
	470.185	23716.3	0.91	1
	471.192	6220.8	0.24	1
	471.257	14090.4	0.54	0
	472.201	20001.3	0.76	1
	472.262	3631.7	0.14	0
	473.188	39538.9	1.51	1
	474.185	8701.3	0.33	1
	475.254	3779	0.14	0
	477.236	19095.5	0.73	1
	478.236	4481.8	0.17	1
	479.263	4013.9	0.15	1
	482.188	89376.9	3.41	1
	482.259	9241.9	0.35	0
	483.189	21681.7	0.83	1
	483.257	2106.8	0.08	0
	484.189	6559	0.25	1
	484.258	1495.1	0.06	0
	485.24	3899.4	0.15	0
	486.22	7340.7	0.28	0
	487.216	2401.1	0.09	0
	488.195	12924.6	0.49	0
	489.267	141204	5.39	1
	490.213	26180	1	0
	490.271	29556.6	1.13	1
	491.207	6284.8	0.24	0
	491.281	5629.7	0.22	1
	493.247	871.9	0.03	0
	494.189	1082.7	0.04	0
	495.22	33839	1.29	1
	496.219	9510.5	0.36	1
	497.214	1469.5	0.06	1
	498.222	5012.4	0.19	0
	499.232	988	0.04	0
	500.199	193142	7.38	1
	500.261	8421.8	0.32	0
	501.202	43908	1.68	1
	501.271	4027.6	0.15	0
	502.203	9436.5	0.36	1
	503.251	6759.7	0.26	1
	504.188	1526.2	0.06	0
	504.255	1423.7	0.05	1
	505.211	934.6	0.04	0
	507.265	2426.5	0.09	0
	508.202	8570.6	0.33	1
	509.2	3256.5	0.12	1
	510.214	1089.8	0.04	1
	512.196	3579.6	0.14	0
	512.261	3401.8	0.13	0
	513.23	61491.4	2.35	1
	514.232	15923.1	0.61	1
	515.232	3849.7	0.15	1
	516.244	7860.8	0.3	0
	517.202	1091.9	0.04	0
	517.279	985.2	0.04	0
	518.209	92496.1	3.53	1
	519.211	20120.5	0.77	1
	520.211	5251	0.2	1
	521.212	1032.1	0.04	0
	523.213	1027.2	0.04	0
	525.276	7903.8	0.3	0
	526.211	20671.9	0.79	1
	527.207	9917.5	0.38	1
	528.225	5399.2	0.21	1
	529.265	12153.2	0.46	0
	530.267	14333.4	0.55	0
	531.24	46751.5	1.79	1
	532.242	12544.6	0.48	1
	533.244	1628.3	0.06	1
	534.251	5227.2	0.2	0
	535.212	14277.6	0.55	1
	535.284	2079	0.08	0
	536.204	5528.6	0.21	1
	537.225	3684.2	0.14	1
	538.223	1141.7	0.04	0
	540.264	1384	0.05	0
	541.231	12911.7	0.49	0
	542.236	3641.3	0.14	0
	543.236	17787.2	0.68	1
	544.225	48863.8	1.87	1
	545.224	12033.6	0.46	1
	546.227	3907.8	0.15	1
	546.304	8882.1	0.34	0
	547.23	1267.8	0.05	0
	548.272	16197.6	0.62	1
	549.277	5310.9	0.2	1
	550.284	811.4	0.03	1
	552.241	1280.1	0.05	0
	552.319	3336.3	0.13	0
	553.225	73188.1	2.8	1
	553.3	9744.1	0.37	0
	554.226	19881.2	0.76	1
	554.301	4124.5	0.16	0
	555.238	6426.9	0.25	1
	556.231	3790.1	0.14	0
	557.222	1685.2	0.06	0
	558.292	13024.2	0.5	1
	559.239	5852.1	0.22	0
	559.307	1418.2	0.05	1
	560.267	1512	0.06	1
	561.25	23133.8	0.88	1
	562.238	2830.7	0.11	1
	562.303	6260.1	0.24	0
	563.313	2324.1	0.09	0
	564.251	886.8	0.03	0
	565.242	1419.6	0.05	0
	566.301	4956.2	0.19	1
	567.293	3185.8	0.12	1
	568.272	1654.7	0.06	1
	569.261	4894.5	0.19	0
	570.252	1683.6	0.06	0
	571.236	209759	8.01	1
	572.239	49257.5	1.88	1
	572.309	16331.6	0.62	0
	573.235	12080.2	0.46	1
	574.246	3978.5	0.15	0
	576.305	8600.7	0.33	1
	577.299	3559.4	0.14	1
	578.261	5002.3	0.19	0
	579.249	4306.8	0.16	0
	580.232	1557.4	0.06	0
	580.32	6369.2	0.24	1
	581.323	1216.7	0.05	1
	582.255	1314.3	0.05	1
	583.24	4276.2	0.16	1
	584.303	4083.4	0.16	0
	585.305	1073.4	0.04	0
	586.279	4081.7	0.16	0
	587.282	7076.6	0.27	0
	588.278	3856.6	0.15	0
	589.175	1595.6	0.06	0
	589.246	127156	4.86	0
	590.317	271485	10.37	1
	591.321	73800.6	2.82	1
	592.324	13812.9	0.53	1
	594.292	25543.3	0.98	1
	595.293	8230	0.31	1
	596.267	16784.4	0.64	1
	597.251	14174.8	0.54	1
	598.247	8867.1	0.34	1
	599.268	4101.5	0.16	1
	600.288	1509.3	0.06	0
	601.236	10172.5	0.39	1
	602.239	1643	0.06	1
	602.319	4513.8	0.17	0
	603.319	1728.9	0.07	0
	604.301	1244.5	0.05	0
	605.295	5360	0.2	0
	606.251	8753.9	0.33	1
	607.255	4261.1	0.16	1
	609.288	3717.9	0.14	0
	610.275	861.6	0.03	0
	611.254	6928.4	0.26	0
	612.298	18697.1	0.71	0
	613.295	6635.5	0.25	0
	614.277	29472.7	1.13	1
	615.266	29061.3	1.11	1
	616.261	10135.2	0.39	1
	617.27	6459.1	0.25	1
	618.291	1235.1	0.05	1
	619.259	3589.5	0.14	1
	619.341	3611.3	0.14	0
	620.252	1499.3	0.06	0
	623.313	1078.5	0.04	0
	624.258	39549.9	1.51	1
	625.26	14240.7	0.54	1
	626.297	4114.7	0.16	1
	627.279	4476.2	0.17	0
	628.26	3077.3	0.12	0
	629.335	30788	1.18	1
	630.331	13247.2	0.51	1
	631.319	4824.9	0.18	1
	632.289	22063	0.84	1
	633.296	6052.4	0.23	1
	634.306	1442	0.06	1
	636.268	3129.3	0.12	0
	638.281	1321.7	0.05	0
	640.293	3360	0.13	0
	641.314	1509.5	0.06	0
	642.271	122144	4.67	1
	643.267	34776.1	1.33	1
	644.278	9885.2	0.38	1
	645.275	6599	0.25	0
	646.275	3268.4	0.12	0
	647.345	20126.7	0.77	1
	648.347	8777.3	0.34	1
	649.342	4234.9	0.16	1
	650.324	1722.7	0.07	0
	651.321	1584.8	0.06	0
	652.294	3015.8	0.12	0
	654.27	10817.6	0.41	1
	655.281	4417.6	0.17	1
	656.288	3268.9	0.12	1
	657.301	3596.9	0.14	0
	658.309	7933	0.3	0
	659.314	5978	0.23	0
	660.283	86559.9	3.31	1
	661.285	27062.6	1.03	1
	662.298	9015.6	0.34	1
	663.311	3616.1	0.14	1
	664.314	1411.9	0.05	1
	665.283	1213.5	0.05	1
	667.346	1529.6	0.06	0
	668.341	1024.4	0.04	0
	669.324	872.5	0.03	0
	670.299	5014.2	0.19	0
	671.307	3388.1	0.13	0
	672.279	27568.1	1.05	1
	673.271	9911.9	0.38	1
	674.28	1337.5	0.05	1
	674.377	1088.6	0.04	0
	675.381	1388.6	0.05	0
	677.33	19443.1	0.74	1
	678.332	9378.2	0.36	1
	679.33	3298.8	0.13	1
	680.313	955.6	0.04	0
	681.303	4538	0.17	1
	682.303	8186.8	0.31	1
	683.322	1466.9	0.06	1
	684.32	1550.5	0.06	1
	685.348	1369.7	0.05	0
	686.348	947	0.04	0
	687.334	1231	0.05	0
	688.313	6206.6	0.24	0
	689.318	3557.3	0.14	0
	690.287	11149.6	0.43	1
	691.29	6327.2	0.24	1
	692.29	1132.5	0.04	1
	693.371	7086.7	0.27	0
	694.365	3672	0.14	0
	695.339	31720.6	1.21	1
	696.34	13250	0.51	1
	697.32	6638.7	0.25	1
	698.301	6158	0.24	0
	699.296	8121.6	0.31	0
	700.352	20970.3	0.8	1
	701.373	10368.4	0.4	1
	702.364	1473.2	0.06	1
	703.371	2156.2	0.08	0
	704.377	1081	0.04	0
	705.349	1392.3	0.05	0
	706.341	930.6	0.04	0
	707.296	10776.1	0.41	1
	708.307	5297.8	0.2	1
	709.31	1705.1	0.07	1
	710.328	3187.6	0.12	1
	711.332	860.7	0.03	1
	712.358	1668.9	0.06	1
	713.347	14202.3	0.54	1
	714.341	8597.5	0.33	1
	715.323	8081.4	0.31	1
	716.317	8772.8	0.34	0
	717.305	5899.2	0.23	0
	718.389	15389.8	0.59	1
	718.875	2730.3	0.1	0
	719.377	25300.9	0.97	1
	720.379	9796.9	0.37	1
	722.388	1020.9	0.04	0
	723.341	3274.7	0.13	0
	725.309	60584.8	2.31	1
	726.311	23531.3	0.9	1
	727.321	9360.3	0.36	1
	728.335	6449.2	0.25	0
	729.351	4395.6	0.17	0
	730.378	6011.6	0.23	1
	731.361	5866.4	0.22	1
	732.367	2966.9	0.11	1
	733.333	5280	0.2	1
	734.344	4890	0.19	1
	735.343	3156.1	0.12	1
	736.328	3918.6	0.15	1
	737.383	254711	9.73	1
	738.386	92268.1	3.52	1
	738.524	1495.5	0.06	0
	739.389	20861	0.8	1
	740.387	3104.9	0.12	0
	741.344	4237.6	0.16	0
	742.415	1351.8	0.05	0
	743.32	121016	4.62	1
	744.321	42716.6	1.63	1
	745.324	14984.9	0.57	1
	746.32	7382.6	0.28	1
	747.344	1647.3	0.06	0
	748.372	4759	0.18	1
	749.382	3945.2	0.15	1
	750.392	1483	0.06	1
	752.367	3631.9	0.14	1
	753.351	13304.8	0.51	1
	754.369	6933.9	0.26	1
	754.893	1331	0.05	0
	755.367	3842	0.15	1
	756.359	1207.4	0.05	0
	757.372	983.6	0.04	0
	758.374	4292.2	0.16	0
	759.365	5736.2	0.22	0
	760.366	4051.2	0.15	0
	761.329	42890.4	1.64	1
	762.327	15238.7	0.58	1
	763.341	4562.2	0.17	1
	764.383	1724.3	0.07	0
	765.386	906.7	0.03	0
	766.413	1285.7	0.05	0
	767.426	1168.2	0.04	0
	769.365	1736.1	0.07	0
	770.373	1084.2	0.04	0
	771.354	34627.3	1.32	1
	772.361	13969.4	0.53	1
	773.373	7999.9	0.31	1
	774.347	716.8	0.03	0
	776.397	17613.6	0.67	1
	777.403	8089.8	0.31	1
	778.388	5044.4	0.19	1
	779.375	1401.6	0.05	0
	780.346	1287.6	0.05	0
	781.345	1154.9	0.04	0
	782.378	1072.7	0.04	0
	783.378	1270.7	0.05	0
	784.383	1029.2	0.04	1
	785.384	2545.3	0.1	1
	787.372	1167.2	0.04	0
	788.361	2853	0.11	0
	789.412	11563.4	0.44	1
	789.916	2766.8	0.11	0
	790.413	36004.2	1.38	1
	791.415	13932	0.53	1
	792.412	3675.2	0.14	1
	793.395	21752	0.83	1
	794.405	18025.3	0.69	1
	795.405	6346.7	0.24	1
	796.391	6045.9	0.23	1
	797.372	5666	0.22	1
	798.37	5870.7	0.22	1
	799.361	4203.2	0.16	1
	800.362	1660.8	0.06	1
	801.4	3942.6	0.15	1
	802.405	3119.2	0.12	1
	804.363	1594.1	0.06	0
	805.361	1173.3	0.04	0
	806.37	9678	0.37	0
	807.366	7856.6	0.3	0
	808.42	323199	12.35	1
	809.423	128110	4.89	1
	810.427	31814.8	1.22	1
	811.431	5038.6	0.19	1
	812.385	1199.6	0.05	0
	813.394	2924.7	0.11	1
	814.39	6574.9	0.25	1
	815.392	4249.5	0.16	1
	816.384	3874.9	0.15	1
	817.359	5488.9	0.21	0
	819.419	1466.2	0.06	0
	820.411	1645.6	0.06	0
	822.388	1653.1	0.06	0
	823.414	1106.8	0.04	0
	824.378	57896.7	2.21	1
	825.38	23449.2	0.9	1
	826.382	5444.4	0.21	1
	827.393	1707.2	0.07	0
	828.379	3112.1	0.12	1
	829.397	4424.4	0.17	1
	830.414	1565.9	0.06	1
	831.408	1181.1	0.05	1
	832.401	3457.2	0.13	1
	833.411	3465.1	0.13	1
	835.384	1212.9	0.05	0
	837.416	1063.3	0.04	0
	838.408	1315.3	0.05	0
	840.41	4968.2	0.19	0
	841.417	3716.5	0.14	0
	842.389	76921	2.94	1
	843.39	30138.5	1.15	1
	844.388	9195.1	0.35	1
	845.399	5369.7	0.21	0
	846.394	4293.7	0.16	0
	847.435	11852.2	0.45	1
	848.435	4127.8	0.16	1
	849.42	3565.4	0.14	1
	850.414	1474.6	0.06	0
	851.425	1523.7	0.06	0
	854.426	3200.9	0.12	1
	855.425	1249.8	0.05	1
	856.399	1618	0.06	1
	857.383	1614.3	0.06	0
	858.403	4627.2	0.18	0
	859.436	5710.2	0.22	0
	860.403	22322.8	0.85	1
	861.407	8988.8	0.34	1
	862.406	1070.6	0.04	1
	863.394	1534.7	0.06	0
	865.452	5488.2	0.21	1
	866.444	3133	0.12	1
	867.433	1404.2	0.05	1
	868.401	998.1	0.04	0
	869.422	953.3	0.04	0
	870.394	3734.6	0.14	0
	872.438	1506	0.06	0
	873.441	1256.8	0.05	0
	874.428	1037.4	0.04	0
	875.395	3831.8	0.15	0
	876.388	1583	0.06	0
	877.445	9914.5	0.38	1
	878.433	5877.1	0.22	1
	879.438	1610.4	0.06	1
	884.415	1067	0.04	0
	886.414	1094.6	0.04	0
	888.405	4276.2	0.16	0
	889.468	3948.3	0.15	0
	890.429	1440.2	0.06	0
	891.445	3242.7	0.12	0
	892.444	1600.1	0.06	0
	893.4	4210.5	0.16	0
	894.41	1330.5	0.05	0
	895.448	4396.8	0.17	1
	896.453	2980.8	0.11	1
	897.949	3027.8	0.12	0
	898.45	4782.6	0.18	0
	898.957	1532.2	0.06	0
	899.434	1032.5	0.04	1
	900.446	5187.5	0.2	1
	901.446	1676.7	0.06	1
	902.428	1080	0.04	1
	904.43	1538.9	0.06	1
	905.443	5119.3	0.2	1
	906.428	3346.6	0.13	1
	907.471	1483.8	0.06	1
	908.464	994.6	0.04	0
	910.448	4096.3	0.16	1
	911.453	3325.6	0.13	1
	912.431	948	0.04	1
	913.431	1283.5	0.05	0
	914.472	1114.1	0.04	0
	916.424	1254.2	0.05	0
	918.467	7276.5	0.28	1
	919.468	3956.2	0.15	1
	920.451	3995	0.15	1
	921.42	4146.6	0.16	0
	922.443	1448	0.06	1
	923.453	11812.4	0.45	1
	924.461	5527.4	0.21	1
	925.448	1111.9	0.04	1
	926.44	1051	0.04	0
	928.426	4098.4	0.16	0
	929.436	1428.2	0.05	0
	930.466	5494.7	0.21	1
	931.464	1551.5	0.06	1
	932.458	1226.7	0.05	1
	933.468	940.8	0.04	0
	934.451	987.5	0.04	0
	936.467	3753.9	0.14	1
	937.478	12491.2	0.48	1
	938.481	6339.5	0.24	1
	939.4	8349.2	0.32	0
	940.46	23060.3	0.88	1
	941.464	14720.9	0.56	1
	942.457	3756.3	0.14	1
	943.471	1485.8	0.06	0
	944.439	4299.6	0.16	0
	945.443	1442.5	0.06	0
	946.423	5228.3	0.2	0
	947.433	3652.8	0.14	0
	948.479	9886.5	0.38	1
	949.477	4848.6	0.19	1
	953.437	964.8	0.04	0
	954.438	1705	0.07	0
	955.489	219206	8.37	1
	956.491	112722	4.31	1
	956.696	1645.9	0.06	0
	957.501	28412.2	1.09	1
	958.458	7344.9	0.28	1
	959.464	3904.7	0.15	1
	960.458	1540.5	0.06	1
	961.448	994.7	0.04	0
	962.462	1601.1	0.06	0
	963.459	1659.8	0.06	0
	964.424	6499.5	0.25	1
	965.443	3098.6	0.12	1
	966.482	4248.4	0.16	0
	967.484	1523.3	0.06	0
	969.462	3439.1	0.13	0
	970.467	1031.2	0.04	0
	971.438	7320.7	0.28	0
	972.486	3862.1	0.15	0
	974.454	1363.9	0.05	0
	975.426	28757.9	1.1	1
	976.428	12790.7	0.49	1
	977.434	5280.9	0.2	1
	980.475	1721.6	0.07	1
	981.467	3064.6	0.12	1
	983.47	1527	0.06	0
	987.484	5526.7	0.21	0
	988.474	3892.4	0.15	0
	989.486	6272	0.24	0
	990.532	7286	0.28	0
	991.507	4456.5	0.17	0
	992.474	3055.7	0.12	0
	993.478	1509	0.06	0
	999.457	7096.4	0.27	0
	1000.47	3197	0.12	0
	1001.49	4522	0.17	0
	1002.49	1057.2	0.04	0
	1003.99	3824.5	0.15	2
	1004.49	6545.1	0.25	2
	1005	1230.7	0.05	2
	1005.49	2935.5	0.11	2
	1006.49	3153.1	0.12	0
	1007.5	3315.4	0.13	1
	1008.51	4264.5	0.16	1
	1009.52	1081	0.04	1
	1011.5	30467.5	1.16	0
	1012.51	14902.6	0.57	0
	1012.99	5346.6	0.2	0
	1013.5	9080.6	0.35	0
	1013.99	1335.2	0.05	0
	1014.49	1081.1	0.04	0
	1017.47	6553.2	0.25	0
	1018.47	4187.3	0.16	0
	1019.5	7516	0.29	1
	1020.52	4809.3	0.18	1
	1021.5	1329.6	0.05	1
	1022.52	6501.2	0.25	1
	1023.51	4337.1	0.17	1
	1024.52	3189.4	0.12	1
	1025.5	1482.4	0.06	0
	1026.48	1318.6	0.05	0
	1029.48	1539.1	0.06	0
	1034.48	1255.2	0.05	0
	1035.46	6794	0.26	1
	1036.47	1314.6	0.05	1
	1037.5	4309.4	0.16	0
	1038.52	3051.4	0.12	0
	1042.51	3226.6	0.12	1
	1043.51	3020.1	0.12	1
	1044.52	1526.2	0.06	1
	1045.49	1139.8	0.04	0
	1047.5	1287.6	0.05	0
	1050.56	8001.1	0.31	0
	1051.57	5617.8	0.21	0
	1052.49	11019.6	0.42	1
	1053.5	4342.8	0.17	1
	1054.51	1219.7	0.05	1
	1058.5	4217.1	0.16	0
	1060.51	4347.6	0.17	0
	1061.55	5586.2	0.21	1
	1062.55	2936.7	0.11	1
	1064.5	1124.2	0.04	0
	1068.57	161341	6.16	1
	1069.58	95662.8	3.65	1
	1070.54	39485.9	1.51	1
	1071.5	14651.1	0.56	1
	1072.51	5673.6	0.22	1
	1073.52	1266.8	0.05	1
	1076.51	3908.4	0.15	1
	1077.5	1651.1	0.06	1
	1078.51	1472.7	0.06	1
	1079.55	3211.4	0.12	1
	1080.54	969.1	0.04	1
	1088.51	18555.2	0.71	1
	1089.52	12115.5	0.46	1
	1090.53	5497	0.21	1
	1091.54	1304.5	0.05	0
	1093.5	2797.2	0.11	1
	1094.5	1470.9	0.06	1
	1100.51	2935.7	0.11	0
	1102.52	1349.9	0.05	0
	1105.55	3240.4	0.12	1
	1106.53	6266.1	0.24	1
	1107.53	3764.9	0.14	1
	1108.52	1416.4	0.05	1
	1111.51	1489.2	0.06	0
	1118.51	6247.5	0.24	1
	1119.52	3676.4	0.14	1
	1120.52	1407.9	0.05	1
	1122.5	1261.9	0.05	0
	1123.56	6689.9	0.26	1
	1124.56	3018.5	0.12	1
	1125.56	1403.4	0.05	1
	1126.53	1243.2	0.05	0
	1128.51	1161.6	0.04	0
	1129.53	1003.2	0.04	0
	1132.6	1475.1	0.06	0
	1133.58	1286	0.05	0
	1134.55	1476	0.06	0
	1135.55	1330.8	0.05	0
	1136.53	3251	0.12	1
	1137.53	1289.2	0.05	1
	1139.55	1204.5	0.05	0
	1146.53	4151.2	0.16	1
	1147.55	3476.4	0.13	1
	1148.55	3434.3	0.13	1
	1158.57	15753.9	0.6	1
	1159.57	10500.3	0.4	1
	1160.58	5188.8	0.2	1
	1162.58	1193	0.05	0
	1164.55	4085.3	0.16	0
	1165.59	13724.2	0.52	1
	1166.58	12358.1	0.47	1
	1167.58	4613.8	0.18	1
	1172.56	1053	0.04	0
	1173.56	1649.9	0.06	0
	1177.59	1522.2	0.06	0
	1178.57	1605	0.06	0
	1183.6	259120	9.9	1
	1184.6	166559	6.36	1
	1185.61	57218.3	2.19	1
	1185.87	1746.8	0.07	0
	1186.61	11810	0.45	1
	1187.6	1349.8	0.05	1
	1189.55	4754.7	0.18	1
	1190.55	4331	0.17	1
	1191.55	2826.2	0.11	1
	1193.59	1503.1	0.06	1
	1194.6	5334.8	0.2	1
	1195.59	2925.6	0.11	1
	1199.57	5789.3	0.22	1
	1200.56	4754.4	0.18	1
	1201.56	1287.5	0.05	1
	1205.59	1314	0.05	0
	1207.56	1530.8	0.06	0
	1217.57	20053.2	0.77	1
	1218.57	11841.6	0.45	1
	1219.57	7022.1	0.27	1
	1220.61	1509	0.06	0
	1235.58	12363.4	0.47	1
	1236.59	7916	0.3	1
	1237.59	4406.7	0.17	1
	1238.61	1431.6	0.05	0
	1247.61	1263.7	0.05	0
	1264.66	6125.6	0.23	1
	1265.65	6757.2	0.26	1
	1266.65	3667	0.14	1
	1270.6	5083.7	0.19	0
	1271.64	10472.7	0.4	1
	1272.65	6342.8	0.24	1
	1273.65	3113.4	0.12	1
	1282.67	140578	5.37	1
	1283.67	95870.3	3.66	1
	1284.67	36666.4	1.4	1
	1285.67	8137.2	0.31	1
	1288.6	13453.5	0.51	1
	1289.61	10025.7	0.38	1
	1290.61	3595.5	0.14	1
	1306.61	9384.4	0.36	1
	1307.62	7144.3	0.27	1
	1308.63	4271	0.16	1
	1318.65	1217.2	0.05	0
	1325.66	3014.9	0.12	1
	1326.65	4012.9	0.15	1
	1327.67	3354.9	0.13	1
	1337.65	1287.7	0.05	0
	1339.69	1675	0.06	0
	1352.66	1436.3	0.05	0
	1365.7	12299.1	0.47	1
	1366.71	9604.8	0.37	1
	1367.7	2968.4	0.11	1
	1368.7	1665.9	0.06	0
	1383.72	189628	7.24	1
	1384.72	140304	5.36	1
	1385.72	57383.6	2.19	1
	1386.7	25282.5	0.97	1
	1387.69	11582.6	0.44	1
	1388.69	3635.6	0.14	1
	1389.68	1739.2	0.07	0
	1393.7	1187.8	0.05	0
	1417.67	1535.5	0.06	1
	1418.68	2926.2	0.11	1
	1419.68	1366.4	0.05	1
	1435.67	6009.4	0.23	0
	1436.74	23899.7	0.91	1
	1437.74	18088	0.69	1
	1438.73	7370.6	0.28	1
	1439.74	1331.2	0.05	0
	1453.68	3779.1	0.14	0
	1454.75	150130	5.74	1
	1455.76	113541	4.34	1
	1456.76	43530.9	1.66	1
	1457.76	12345.7	0.47	1
	1458.74	3992.4	0.15	1
	1466.73	1160.7	0.04	0
	1485.75	7625.5	0.29	1
	1486.76	5578.4	0.21	1
	1487.76	1531.4	0.06	1
	1507.79	12264.1	0.47	1
	1508.78	11008.7	0.42	1
	1509.79	5082	0.19	1
	1510.76	2492.5	0.1	0
	1525.79	83963.2	3.21	1
	1526.79	69768.5	2.67	1
	1527.8	28997.8	1.11	1
	1528.79	8466.6	0.32	1
	1536.73	5393.4	0.21	1
	1537.73	4051.6	0.15	1
	1554.74	2738.2	0.1	1
	1555.75	1232.8	0.05	1
	1578.81	4586.3	0.18	1
	1579.81	3572.5	0.14	1
	1580.8	1277.4	0.05	1
	1586.8	9452.2	0.36	1
	1587.79	6870	0.26	1
	1588.79	3767.8	0.14	1
	1596.83	37318.7	1.43	1
	1597.83	28291.1	1.08	1
	1598.82	14854.8	0.57	1
	1599.83	3467	0.13	1
	1657.83	8334.5	0.32	1
	1658.83	6612.1	0.25	1
	1659.82	2898.6	0.11	1
	1725.88	5401.6	0.21	1
	1726.89	5560.3	0.21	1
	1728.86	4467.7	0.17	1
	1729.89	4921.9	0.19	1
	1730.86	1129.1	0.04	0
	1782.84	2703.9	0.1	1
	1783.84	3448.3	0.13	1
	1784.83	1569.7	0.06	1
	1812.9	8712.5	0.33	1
	1813.88	7499.4	0.29	1
	1814.9	3995	0.15	1
	2006.96	3426	0.13	1
	2007.96	2751.8	0.11	1
	2008.94	1204.3	0.05	1
	2025	34253.6	1.31	1
	2025.99	39823.1	1.52	1
	2026.97	24602.4	0.94	1
	2027.95	9889.7	0.38	1
	2028.98	1435.2	0.05	0
	2043.01	123946	4.74	1
	2043.99	136723	5.22	1
	2044.98	76255.7	2.91	1
	2045.97	30858.1	1.18	1
	2046.99	7748.5	0.3	1
	2228.06	3177.4	0.12	1
	2229.04	3554.9	0.14	1
	2246.06	10765.4	0.41	1
	2247.08	13166.3	0.5	1
	2248.07	8427.5	0.32	1
	2249.07	3271.8	0.12	1

## Sheet: Fig 4
30-V HCD MS/MS m/z 1001.9305, peak list and assignments.
								protein:	GP20
	PEAK LIST								ASSIGNMENTS									Precursor
									peptide = EGEETDENTDETTTTTTTASPKPK + 7HexNAc									Meas. m/z	δ (ppm)
	SPECTRUM - MS								Meas. m/z	Calc. m/z	δ (Da)	δ (ppm)	Rel. Int. (%)	z	Annotation	Formula		1001.93	0.5
	02-17-2015_WTD_120min_QE+.raw								147.113	147.113	0	0	0.23	1	y1	C6H14N2O2
	FTMS + p NSI d Full ms2 1002.43@hcd30.00 [100.00-4115.00]								187.08	187.071	0.0087	46.3	8.75	1	b2	C7H10N2O4
	Scan #: 3246								244.166	244.166	-0.0001	-0.3	2.58	1	y2	C11H21N3O3
	RT: 15.07								316.114	316.114	-0.0001	-0.4	0.94	1	b3	C12H17N3O7
	m/z	Intensity	Relative	Charge					372.262	372.26	0.0016	4.2	0.46	1	y3	C17H33N5O4
									445.155	445.156	-0.0013	-3	0.58	1	b4	C17H24N4O10
	100.04	2592.5	0.3	1					469.313	469.313	0.0001	0.2	3.54	1	y4	C22H40N6O5
	101.024	1079.4	0.12	1					546.202	546.204	-0.0021	-3.8	0.51	1	b5	C21H31N5O12
	102.055	7172.2	0.83	0					554.19	554.202	-0.0119	-21.4	0.05	2	b8*	C42H62N10O25
	108.045	59152.9	6.85	1					556.346	556.345	0.0002	0.3	3.17	1	y5	C25H45N7O7
	109.029	47794.2	5.53	0					625.211	625.221	-0.0097	-15.5	0.99	2	b11	C47H68N12O28
	109.041	865.6	0.1	0					627.383	627.382	0.0003	0.4	1.35	1	y6	C28H50N8O8
	109.048	4677	0.54	1					661.232	661.231	0.0013	1.9	1.51	1	b6	C25H36N6O15
	110.032	3134.6	0.36	1					662.233	662.239	-0.0063	-9.5	0.43	2	b10*	C50H74N12O30
	110.06	5955.8	0.69	1					728.43	728.43	0.0002	0.3	1.18	1	y7	C32H57N9O10
	112.051	7944	0.92	0					790.274	790.274	0.0003	0.3	1.07	1	b7	C30H43N7O18
	114.055	5831.8	0.68	0					820.389	820.417	-0.0279	-34	0.07	2	y12**	C68H118N16O30
	116.071	9097.1	1.05	0					829.475	829.478	-0.0031	-3.7	1.07	1	y8	C36H64N10O12
	119.036	416.1	0.05	0					830.478	830.462	0.0165	19.9	0.41	1	y6*	C36H63N9O13
	122.061	8659	1	0					897.442	897.442	0.0007	0.8	0.11	2	y17	C73H124N20O32
	124.04	5701.4	0.66	0					904.32	904.317	0.0032	3.6	0.65	1	b8	C34H49N9O20
	126.055	832156	96.33	1					930.526	930.525	0.0007	0.8	1.11	1	y9	C40H71N11O14
	127.039	65730.4	7.61	0					931.518	931.51	0.0087	9.4	0.98	1	y7*	C40H70N10O15
	127.059	54539.4	6.31	1					961.964	961.963	0.001	1	0.34	2	y18	C78H131N21O35
	128.043	3996.4	0.46	1					1005.36	1005.36	-0.0041	-4.1	0.62	1	b9	C38H56N10O22
	128.06	3902.2	0.45	1					1019.47	1019.48	-0.0049	-4.8	0.12	2	y19	C82H136N22O38
	128.069	522.1	0.06	1					1031.58	1031.57	0.0025	2.5	1.06	1	y10	C44H78N12O16
	129.102	6773.8	0.78	0					1032.57	1032.56	0.0119	11.6	0.92	1	y8*	C44H77N11O17
	130.05	4856.6	0.56	0					1070	1070	0.0045	4.2	0.66	2	y20	C86H143N23O40
	130.087	626.4	0.07	0					1120.39	1120.39	0.0023	2.1	1.1	1	b10	C42H61N11O25
	136.062	34231.7	3.96	0					1132.62	1132.62	0.0022	1.9	0.77	1	y11	C48H85N13O18
	137.066	1034.8	0.12	0					1133.61	1133.6	0.0097	8.5	1.13	1	y9*	C48H84N12O19
	138.055	812574	94.06	1					1134.62	1134.59	0.0349	30.8	0.44	1	y7**	C48H83N11O20
	138.276	600.8	0.07	0					1199.02	1199.04	-0.0196	-16.3	0.08	2	y22	C96H157N25O46
	139.059	63211.3	7.32	1					1227.54	1227.55	-0.0154	-12.6	0.19	2	y23	C98H160N26O47
	140.06	4848.3	0.56	1					1233.42	1233.47	-0.0583	-47.2	0.16	2	b15****	C95H148N20O56
	140.071	6016.3	0.7	1					1233.67	1233.67	0.0023	1.9	0.87	1	y12	C52H92N14O20
	141.065	1678	0.19	0					1234.66	1234.65	0.0113	9.1	1.12	1	y10*	C52H91N13O21
	144.066	822738	95.24	1					1235.66	1235.64	0.0274	22.1	0.59	1	y8**	C52H90N12O22
	145.05	4587.9	0.53	0					1249.43	1249.43	-0.0009	-0.7	0.57	1	b11	C47H68N12O28
	145.069	54455.6	6.3	1					1261.06	1261	0.0548	43.5	0.18	2	b20**	C97H153N23O55
	146.07	5265	0.61	1					1283.57	1283.51	0.0637	49.6	4.46	2	b18***	C99H156N22O57
	147.113	2024.7	0.23	0					1292.09	1292.08	0.0101	7.8	6.79	2	‡, aglycon	C103H167N27O50
	148.06	451.9	0.05	0					1334.73	1334.72	0.013	9.8	0.83	1	y13	C56H99N15O22
	150.055	20115.1	2.33	1					1335.72	1335.7	0.0173	13	0.97	1	y11*	C56H98N14O23
	151.058	2061.7	0.24	1					1336.7	1336.68	0.0176	13.2	0.66	1	y9**	C56H97N13O24
	152.057	9695.6	1.12	1					1350.48	1350.48	0.0034	2.6	0.36	1	b12	C51H75N13O30
	156.065	3210	0.37	0					1385.11	1385.05	0.0654	47.2	0.87	2	b18****	C107H169N23O62
	157.097	562.4	0.07	0					1385.6	1385.54	0.0631	45.5	0.52	2	b16*****	C107H168N22O63
	159.077	913.8	0.11	0					1393.62	1393.61	0.0077	5.5	1.71	2	‡*, [M -6HexNAc]	C111H180N28O55
	162.076	1712.2	0.2	0					1436.75	1436.75	0.006	4.2	0.4	1	y12*	C60H105N15O25
	163.06	3409	0.39	0					1437.74	1437.73	0.0059	4.1	0.42	1	y10**	C60H104N14O26
	168.066	231292	26.77	1					1438.73	1438.72	0.0109	7.6	0.34	1	y8***	C60H103N13O27
	169.07	19602.4	2.27	1					1452.5	1452.51	-0.0154	-10.6	0.08	1	b11*	C55H81N13O33
	170.071	2223.2	0.26	1					1463.76	1463.76	0.0023	1.6	0.78	1	y14	C61H106N16O25
	176.057	1948.9	0.23	0					1495.15	1495.15	-0.0074	-5	0.1	2	‡**, [M -5HexNAc]	C119H193N29O60
	185.092	1781	0.21	0					1537.78	1537.8	-0.0165	-10.7	0.32	1	y13*	C64H112N16O27
	186.076	855414	99.02	1					1538.8	1538.78	0.0251	16.3	0.42	1	y11**	C64H111N15O28
	187.08	75571.7	8.75	1					1539.78	1539.76	0.0187	12.2	0.26	1	y9***	C64H110N14O29
	188.081	8805.4	1.02	1					1552.61	1552.58	0.0366	23.6	0.08	1	b14	C59H89N15O34
	193.083	2411.5	0.28	0					1578.79	1578.79	0.0001	0	0.48	1	y15	C65H111N17O28
	194.068	493.6	0.06	0					1639.79	1639.83	-0.0341	-20.8	0.25	1	y12**	C68H118N16O30
	195.077	2754.6	0.32	0					1640.82	1640.81	0.004	2.5	0.19	1	y10***	C68H117N15O31
	199.071	664	0.08	0					1666.8	1666.84	-0.0333	-19.9	0.26	1	y14*	C69H119N17O30
	204.087	863900	100	1					1679.85	1679.83	0.013	7.7	0.36	1	y16	C69H118N18O30
	205.09	75437.7	8.73	1					1740.83	1740.87	-0.0413	-23.7	0.12	1	y13**	C72H125N17O32
	206.091	11362.7	1.32	1					1741.86	1741.86	0.0044	2.5	0.12	1	y11***	C72H124N16O33
	209.078	7942.3	0.92	1					1781.81	1781.87	-0.055	-30.9	0.09	1	y15*	C73H124N18O33
	210.078	542.3	0.06	1					1793.85	1793.88	-0.0305	-17	0.27	1	y17	C73H124N20O32
	213.087	2909.9	0.34	0					1882.89	1882.91	-0.0186	-9.9	0.18	1	y16*	C77H131N19O35
	216.098	817.6	0.09	0					1922.94	1922.92	0.0182	9.5	0.11	1	y18	C78H131N21O35
	217.081	2214.1	0.26	0
	226.083	914	0.11	0
	226.155	15466.8	1.79	1
	227.067	1045.8	0.12	0
	227.159	1733.2	0.2	1
	231.098	2361.3	0.27	0
	241.082	9691.5	1.12	1
	242.086	911.5	0.11	1
	244.092	651.9	0.08	0
	244.166	22279.6	2.58	1
	245.076	3722.2	0.43	0
	245.169	2212.7	0.26	1
	252.096	540.6	0.06	0
	259.092	5601.2	0.65	0
	270.109	3400.7	0.39	0
	289.019	582.6	0.07	0
	289.161	1018.6	0.12	0
	298.104	10199.7	1.18	1
	299.106	1589	0.18	1
	306.049	1955.5	0.23	0
	306.11	762.3	0.09	0
	310.101	584	0.07	0
	312.05	1805.9	0.21	0
	313.188	4732.5	0.55	0
	316.114	8106.8	0.94	0
	324.119	1069.4	0.12	0
	327.131	1054.4	0.12	0
	328.114	1830.9	0.21	0
	330.059	6099.7	0.71	0
	342.129	1844.4	0.21	0
	345.142	484	0.06	0
	346.122	4333.8	0.5	0
	348.069	3166.8	0.37	0
	354.126	444.8	0.05	0
	354.246	466.5	0.05	0
	359.12	1022	0.12	0
	360.139	1662.5	0.19	0
	372.262	4016.9	0.46	1
	373.264	550.9	0.06	1
	381.139	2203.5	0.26	1
	382.123	607.7	0.07	1
	399.151	3286.6	0.38	0
	403.206	450.4	0.05	0
	407.166	2230.6	0.26	0
	409.136	4097.4	0.47	1
	410.137	559.8	0.06	1
	417.161	2554	0.3	0
	420.081	941.6	0.11	0
	424.143	545.7	0.06	0
	427.145	7152.7	0.83	1
	428.149	949.5	0.11	1
	430.149	545	0.06	0
	439.146	887.2	0.1	0
	442.154	1968.2	0.23	0
	444.09	847.9	0.1	0
	445.155	4997.4	0.58	1
	446.162	639	0.07	1
	451.302	768.5	0.09	0
	457.155	3391.4	0.39	1
	458.162	476.5	0.06	1
	460.167	4167.8	0.48	1
	461.172	570.5	0.07	1
	466.153	453.9	0.05	0
	469.313	30553.4	3.54	1
	470.317	6939.4	0.8	1
	471.318	932.4	0.11	1
	474.161	779.7	0.09	1
	475.167	3501.4	0.41	1
	482.193	536.8	0.06	0
	492.172	3254	0.38	0
	496.166	895.1	0.1	0
	500.043	834	0.1	0
	500.199	739.4	0.09	0
	501.186	517.8	0.06	0
	510.183	8372.6	0.97	1
	511.188	1509.5	0.17	1
	514.177	2429.9	0.28	0
	524.055	1804.6	0.21	0
	528.194	10300	1.19	1
	529.196	2599.6	0.3	1
	530.208	575.4	0.07	1
	532.19	1073.9	0.12	0
	538.331	816.1	0.09	0
	539.34	483.6	0.06	0
	540.052	749.2	0.09	0
	541.024	495.8	0.06	0
	542.069	2994.3	0.35	1
	542.168	631.3	0.07	0
	543.071	685.2	0.08	1
	543.199	697	0.08	0
	546.202	4411.7	0.51	0
	549.209	471.3	0.05	0
	554.19	463.7	0.05	0
	554.575	474.7	0.05	0
	556.346	27361.6	3.17	1
	557.348	7355	0.85	1
	558.351	702.3	0.08	1
	560.184	949.6	0.11	0
	561.21	936.5	0.11	0
	572.188	666.5	0.08	0
	575.197	1002.5	0.12	0
	586.199	663.6	0.08	0
	589.205	2329.5	0.27	0
	604.215	596.4	0.07	0
	607.199	1661.9	0.19	0
	625.211	8514	0.99	0
	626.212	2080.4	0.24	0
	627.223	578.2	0.07	0
	627.383	11682.9	1.35	1
	628.385	3830.8	0.44	1
	630.226	585.7	0.07	0
	636.085	1036.5	0.12	0
	643.22	9234.9	1.07	1
	644.225	2411.9	0.28	1
	645.232	858.6	0.1	1
	654.091	1743.8	0.2	0
	661.232	13033.2	1.51	1
	662.233	3707.8	0.43	1
	663.24	619.4	0.07	1
	672.244	1660	0.19	1
	673.232	547.4	0.06	1
	676.24	1778.2	0.21	1
	677.246	559.1	0.06	1
	727.259	803.6	0.09	0
	728.43	10203.3	1.18	1
	729.436	4033.9	0.47	1
	730.439	700.3	0.08	1
	736.249	560.5	0.06	0
	744.264	1749	0.2	1
	745.258	905.3	0.1	1
	754.255	3662.4	0.42	1
	755.259	640.3	0.07	1
	762.275	877.4	0.1	0
	770.254	545.3	0.06	0
	772.261	9143.5	1.06	1
	773.263	3309.4	0.38	1
	774.265	631.9	0.07	1
	775.268	719.2	0.08	0
	787.271	1056.5	0.12	0
	788.259	873.5	0.1	0
	790.274	9217.7	1.07	1
	791.277	3865.1	0.45	1
	802.312	758.8	0.09	0
	805.284	2035	0.24	0
	811.47	738.7	0.09	0
	820.389	619.1	0.07	0
	823.282	564.6	0.07	0
	828.059	704.7	0.08	0
	829.475	9265.1	1.07	1
	830.341	769.7	0.09	0
	830.478	3556	0.41	1
	840.909	626	0.07	0
	841.284	743.7	0.09	0
	842.279	641	0.07	0
	859.294	730.9	0.08	0
	868.292	812.6	0.09	1
	869.282	1964	0.23	1
	870.283	940	0.11	1
	871.291	650.8	0.08	1
	877.41	639.1	0.07	0
	878.411	782.1	0.09	0
	886.312	3034.1	0.35	1
	887.297	5028.8	0.58	1
	888.303	2134.4	0.25	1
	889.297	778.4	0.09	1
	897.442	921.3	0.11	0
	897.94	589	0.07	0
	904.32	5650.7	0.65	1
	905.312	2602.7	0.3	1
	906.321	892.1	0.1	1
	912.529	634	0.07	0
	930.526	9555	1.11	1
	931.518	8449.6	0.98	1
	932.518	2948.4	0.34	1
	952.303	588.2	0.07	0
	961.964	2918.4	0.34	2
	962.476	3549.1	0.41	2
	962.96	1810.4	0.21	0
	969.342	2018.5	0.23	1
	970.327	2342.6	0.27	1
	971.33	907.5	0.11	1
	987.356	6148.4	0.71	1
	988.346	7108.5	0.82	1
	989.349	2474	0.29	1
	990.342	687.6	0.08	1
	992.433	2456.3	0.28	1
	993.438	1646.2	0.19	1
	1005.36	5344.5	0.62	1
	1006.37	2329.2	0.27	1
	1019.47	1016.5	0.12	2
	1019.97	2876.1	0.33	2
	1020.46	785.7	0.09	2
	1031.58	9151.6	1.06	1
	1032.57	7985.4	0.92	1
	1033.56	2655.2	0.31	1
	1034.36	635.5	0.07	0
	1034.57	677.6	0.08	0
	1066.35	817.2	0.09	0
	1070	5710.5	0.66	2
	1070.5	4502.3	0.52	2
	1070.99	1739	0.2	2
	1084.37	918.6	0.11	1
	1085.35	2170	0.25	1
	1086.35	722.8	0.08	1
	1102.38	2923	0.34	1
	1103.37	2141.6	0.25	1
	1104.36	1789.9	0.21	1
	1120.39	9477.2	1.1	1
	1121.39	6210.7	0.72	1
	1122	586.7	0.07	0
	1122.39	725.1	0.08	1
	1125.52	643.3	0.07	0
	1125.99	587.2	0.07	0
	1132.62	6651.4	0.77	1
	1133.61	9771.1	1.13	1
	1134.62	3844	0.44	1
	1135.02	1853.4	0.21	0
	1135.58	829	0.1	0
	1172.03	648.6	0.08	0
	1172.53	809.1	0.09	0
	1199.02	683.3	0.08	0
	1199.54	924.1	0.11	0
	1200.07	762.8	0.09	0
	1213.41	982.3	0.11	1
	1214.4	1899.9	0.22	1
	1215.41	609.9	0.07	1
	1227.54	1665.4	0.19	2
	1228.05	2013.2	0.23	2
	1228.55	784.3	0.09	2
	1231.42	2038.8	0.24	0
	1232.42	2756.7	0.32	0
	1233.42	1376.9	0.16	0
	1233.67	7557.6	0.87	1
	1234.66	9640.5	1.12	1
	1235.66	5054.5	0.59	1
	1236.63	2766.2	0.32	1
	1249.43	4961.2	0.57	1
	1250.42	1988.4	0.23	1
	1251.42	902.4	0.1	1
	1261.06	1553.3	0.18	2
	1261.55	1029.3	0.12	2
	1262.05	898.8	0.1	2
	1265.05	1018.3	0.12	2
	1265.55	1733.3	0.2	2
	1266.05	2044.4	0.24	2
	1270.54	694.2	0.08	0
	1274.08	3452.8	0.4	2
	1274.57	6247.8	0.72	2
	1275.07	6709.6	0.78	2
	1275.55	4260.9	0.49	0
	1276.05	937.9	0.11	0
	1283.08	25369	2.94	2
	1283.57	38525.9	4.46	2
	1284.07	25827.9	2.99	2
	1284.56	17489	2.02	2
	1285.06	6610	0.77	2
	1285.56	2649.5	0.31	2
	1292.09	58694	6.79	2
	1292.58	74196.1	8.59	2
	1293.07	58168.9	6.73	2
	1293.57	31639.7	3.66	2
	1294.07	11720.9	1.36	2
	1294.56	3800.3	0.44	2
	1314.44	1012.1	0.12	0
	1315.44	1048	0.12	0
	1332.47	2646.9	0.31	1
	1333.46	974.3	0.11	1
	1334.44	642.8	0.07	1
	1334.73	7187.5	0.83	1
	1335.72	8415.1	0.97	1
	1336.7	5667.6	0.66	1
	1337.68	2770.3	0.32	0
	1350.48	3122.9	0.36	0
	1376.6	992.6	0.11	0
	1384.62	3918.9	0.45	2
	1385.11	7524.3	0.87	2
	1385.6	4456.7	0.52	2
	1386.12	2098.9	0.24	2
	1386.6	2289.1	0.26	2
	1393.62	14801.9	1.71	2
	1394.12	19347.5	2.24	2
	1394.62	14110.2	1.63	2
	1395.12	9045.3	1.05	2
	1395.62	4497.6	0.52	2
	1396.12	1997.7	0.23	2
	1416.5	1594.7	0.18	0
	1433.51	1897.6	0.22	0
	1434.48	955	0.11	0
	1435.51	937.3	0.11	0
	1436.75	3418.7	0.4	1
	1437.74	3651.9	0.42	1
	1438.73	2944.7	0.34	1
	1439.72	792.6	0.09	1
	1445.74	777	0.09	0
	1452.5	679.4	0.08	0
	1463.76	6719.8	0.78	1
	1464.76	4915.8	0.57	1
	1465.74	2032	0.24	1
	1486.66	673.5	0.08	0
	1495.15	893.5	0.1	0
	1495.64	2971.7	0.34	0
	1496.17	3002.5	0.35	0
	1496.65	1057	0.12	0
	1516.55	1020.7	0.12	1
	1517.53	1442.3	0.17	1
	1534.57	857.2	0.1	0
	1536.53	631.8	0.07	0
	1537.78	2743.2	0.32	1
	1538.8	3640.8	0.42	1
	1539.78	2207.7	0.26	1
	1552.61	687.3	0.08	0
	1578.79	4132.8	0.48	0
	1579.76	2841.4	0.33	0
	1636.59	749.7	0.09	0
	1639.79	2196.3	0.25	1
	1640.82	1600.1	0.19	1
	1641.81	786.3	0.09	1
	1666.8	2287.8	0.26	1
	1667.81	770.3	0.09	1
	1679.85	3086.5	0.36	1
	1680.83	3295.6	0.38	1
	1681.8	1776	0.21	0
	1740.83	1000.8	0.12	0
	1741.86	1061.4	0.12	0
	1781.81	751.2	0.09	0
	1782.84	807.6	0.09	0
	1793.85	2313.3	0.27	1
	1794.85	2031.4	0.24	1
	1870.91	705	0.08	0
	1882.89	1528.6	0.18	0
	1922.94	961.5	0.11	0

## Sheet: Fig 5
30-V HCD MS/MS m/z 895.4646, peak list and assignments.
								protein	GP900
	PEAK LIST								ASSIGNMENTS									Precursor
									peptide= (1712)NIVTEAAYGLPVDPK(1726) +HexNAc									Meas. m/z	δ (ppm)
	SPECTRUM - MS								Meas. m/z	Calc. m/z	δ (Da)	δ (ppm)	Rel. Int. (%)	z	Annotation	Formula		895.465	0.1
	02-17-2015_WTD_QE+.raw								147.113	147.113	-0.0001	-0.7	5.74	1	y1	C6H14N2O2
	FTMS + p NSI d Full ms2 895.97@hcd30.00 [100.00-1850.00]								228.134	228.134	-0.0001	-0.3	54.19	1	b2	C10H17N3O3
	Scan #: 4891								244.166	244.166	-0.0001	-0.3	82.82	1	y2	C11H21N3O3
	RT: 28.79								327.202	327.203	-0.0003	-0.9	22.97	1	b3	C15H26N4O4
	m/z	Intensity	Relative	Charge					359.192	359.192	-0.0001	-0.3	9.99	1	y3	C15H26N4O6
									428.253	428.25	0.0031	7.3	5.1	1	b4	C19H33N5O6
	100.04	4066.6	0.18	0					458.26	458.261	-0.0004	-0.9	0.62	1	y4	C20H35N5O7
	100.048	810.4	0.04	0					555.314	555.314	0.0001	0.2	64.57	1	y5	C25H42N6O8
	100.076	1146	0.05	0					628.33	628.33	0	0.1	9.83	1	b6	C27H45N7O10
	101.024	924.7	0.04	0					631.32	631.33	-0.0094	-14.9	0.27	1	b4 *	C27H46N6O11
	101.071	4828.9	0.21	0					668.399	668.398	0.0016	2.5	5.53	1	y6	C31H53N7O9
	101.108	21549.9	0.95	0					699.367	699.367	-0.0003	-0.4	10.41	1	b7	C30H50N8O11
	102.055	13332.3	0.59	0					725.419	725.419	0.0001	0.1	14.54	1	y7	C33H56N8O10
	108.045	112018	4.95	1					831.395	831.409	-0.0146	-17.6	0.49	1	b6 *	C35H58N8O15
	109.029	82714.9	3.66	0					862.43	862.431	-0.0006	-0.7	3.57	1	b8	C39H59N9O13
	109.048	6543.7	0.29	1					888.482	888.482	-0.0004	-0.5	8.34	1	y8	C42H65N9O12
	110.032	4370.2	0.19	1					902.432	902.447	-0.0146	-16.1	4.64	1	b7 *	C38H63N9O16
	110.061	9819.4	0.43	1					919.453	919.452	0.0006	0.7	7.54	1	b9	C41H62N10O14
	110.097	3928.6	0.17	0					959.52	959.52	0.0004	0.5	5.43	1	y9	C45H70N10O13
	111.091	881.4	0.04	0					1030.56	1030.56	0.0006	0.6	4.66	1	y10	C48H75N11O14
	112.113	3484.6	0.15	0					1032.54	1032.54	0.0054	5.2	3.76	1	b10	C47H73N11O15
	113.108	3401	0.15	0					1129.59	1129.59	0.0028	2.5	0.11	1	b11	C52H80N12O16
	114.055	11218.7	0.5	0					1159.6	1159.6	0.0022	1.9	1.96	1	y11	C53H82N12O17
	114.091	2592	0.11	0					1260.65	1260.65	0.0014	1.1	4.22	1	y12	C57H89N13O19
	115.05	6119.5	0.27	0					1343.69	1343.68	0.0012	0.9	0.57	1	b13	C61H94N14O20
	115.087	9796.9	0.43	0					1359.72	1359.72	0.0011	0.8	2.14	1	y13	C62H98N14O20
	116.071	26616.3	1.18	0					1586.85	1586.84	0.0035	2.2	3.73	1	aglycon	C72H115N17O23
	120.081	6371.1	0.28	0
	121.084	764.7	0.03	0
	122.06	17334.9	0.77	1
	123.064	866.1	0.04	1
	124.04	9993.7	0.44	1
	125.072	758.3	0.03	0
	125.859	1365.8	0.06	0
	125.868	1048.8	0.05	0
	126.055	2261427	100	1
	126.248	1083.1	0.05	0
	127.039	148782	6.58	0
	127.058	143409	6.34	1
	127.087	3600.7	0.16	0
	128.043	8825.5	0.39	1
	128.06	9517.6	0.42	1
	128.071	2844.3	0.13	1
	128.107	11298.3	0.5	0
	129.066	1519.1	0.07	0
	129.102	153881	6.8	1
	130.05	6343.8	0.28	0
	130.086	41307.5	1.83	0
	130.106	7702.9	0.34	1
	131.082	1003.9	0.04	1
	131.09	2493.7	0.11	1
	132.078	954.2	0.04	0
	133.025	1125.9	0.05	0
	133.042	915.7	0.04	0
	133.06	5611.4	0.25	0
	136.062	5209.6	0.23	0
	136.076	65603	2.9	0
	137.08	4665.9	0.21	0
	137.832	982.6	0.04	0
	138.055	1.71375e+06	75.78	1
	138.275	1251.5	0.06	0
	139.058	123196	5.45	1
	140.06	7476.5	0.33	1
	140.071	11621	0.51	1
	141.065	2748.2	0.12	0
	141.102	84655.9	3.74	1
	142.051	698.6	0.03	0
	142.086	1057.4	0.05	0
	142.106	5824.8	0.26	1
	142.123	1369.8	0.06	0
	143.081	7198.2	0.32	1
	143.118	55708.8	2.46	1
	144.065	1.81132e+06	80.1	1
	145.049	10002.7	0.44	0
	145.069	112226	4.96	1
	146.07	11514.7	0.51	1
	147.113	129739	5.74	1
	148.075	781	0.03	0
	148.117	8048.8	0.36	1
	150.055	41260.4	1.82	1
	152.057	2945.1	0.13	1
	152.106	1280.3	0.06	0
	155.082	4372.2	0.19	0
	155.118	155681	6.88	1
	156.066	6231.9	0.28	0
	156.102	807.5	0.04	0
	156.121	12606	0.56	1
	158.081	961.6	0.04	0
	158.093	2811.2	0.12	0
	159.077	5600.2	0.25	0
	159.092	1369.1	0.06	0
	162.076	6267.9	0.28	0
	163.06	3485.8	0.15	0
	167.154	823.7	0.04	0
	168.065	539637	23.86	1
	169.049	1859.6	0.08	0
	169.069	45798.5	2.03	1
	169.097	5209.5	0.23	0
	169.133	65271.5	2.89	0
	170.045	1436.7	0.06	0
	170.07	4635.4	0.2	1
	170.138	6020.6	0.27	0
	171.076	3944.6	0.17	0
	171.112	9343.2	0.41	0
	173.091	6336.2	0.28	0
	173.129	34577.6	1.53	1
	174.132	3223.9	0.14	1
	175.12	5478.9	0.24	1
	177.101	1091.6	0.05	0
	178.052	919.9	0.04	0
	181.098	3439.5	0.15	0
	181.133	8339.9	0.37	0
	182.082	2514	0.11	0
	182.128	5352.7	0.24	0
	183.08	5864.3	0.26	0
	183.113	229046	10.13	1
	183.149	31013.7	1.37	0
	184.117	18822	0.83	1
	184.153	3798.6	0.17	0
	185.092	9647.5	0.43	1
	185.129	1272.1	0.06	1
	185.165	15707.7	0.69	0
	186.076	1.87638e+06	82.97	1
	186.422	852	0.04	0
	187.079	163483	7.23	1
	188.081	17129.2	0.76	1
	193.097	6708.1	0.3	0
	195.077	3879.7	0.17	0
	195.15	4998.5	0.22	0
	196.061	1403.8	0.06	0
	197.129	48182.8	2.13	1
	198.089	4670	0.21	0
	198.131	3948.5	0.17	1
	199.071	1631.6	0.07	0
	199.108	5563.6	0.25	1
	199.144	18855.9	0.83	1
	199.748	908.6	0.04	0
	200.139	1.7341e+06	76.68	1
	200.525	1060.1	0.05	0
	201.088	19212.9	0.85	0
	201.123	139248	6.16	0
	201.142	164083	7.26	1
	202.086	871.3	0.04	0
	202.126	12893	0.57	1
	202.145	11536.3	0.51	1
	203.102	20194.8	0.89	0
	204.087	1.55211e+06	68.63	1
	204.483	870.4	0.04	0
	205.09	137639	6.09	1
	206.091	16980.4	0.75	1
	207.113	12465.6	0.55	0
	208.115	994.4	0.04	0
	209.093	1370.6	0.06	0
	209.128	20152.5	0.89	0
	210.025	1596	0.07	0
	210.123	1391	0.06	0
	211.108	18540.7	0.82	0
	211.144	25477.1	1.13	0
	212.102	5403.1	0.24	0
	212.148	2531.4	0.11	0
	213.087	32470.9	1.44	1
	213.106	1363.4	0.06	0
	213.16	18484.4	0.82	0
	214.09	3166.3	0.14	1
	214.12	1401.2	0.06	0
	214.155	15249.7	0.67	0
	215.138	5746.7	0.25	0
	215.157	1021.8	0.05	0
	216.098	15333.4	0.68	1
	217.08	753.9	0.03	0
	217.1	980.3	0.04	1
	218.113	1495.4	0.07	1
	221.092	18257	0.81	1
	223.108	1064.4	0.05	1
	223.144	4715.9	0.21	0
	225.123	1034.9	0.05	0
	226.083	4393.8	0.19	0
	226.119	9267.7	0.41	0
	226.155	233800	10.34	0
	227.067	997.9	0.04	0
	227.103	4100.3	0.18	0
	227.139	33005.9	1.46	0
	227.159	24954.9	1.1	0
	228.134	1.22552e+06	54.19	1
	229.137	130441	5.77	1
	230.113	3989	0.18	0
	230.139	11272.7	0.5	1
	231.097	79323.4	3.51	1
	232.1	7072.2	0.31	1
	233.094	1429.6	0.06	1
	233.128	2588	0.11	1
	235.107	22919.8	1.01	1
	235.144	929.3	0.04	0
	236.111	3202.4	0.14	1
	237.123	1372.7	0.06	1
	238.118	10798.4	0.48	0
	239.102	3981.6	0.18	0
	240.099	1392	0.06	0
	240.135	6371.7	0.28	0
	240.17	13058.8	0.58	0
	241.082	11639.1	0.51	0
	242.15	14211.9	0.63	0
	243.112	1074.7	0.05	0
	243.134	3291.3	0.15	0
	243.639	899	0.04	0
	244.166	1872920	82.82	1
	244.682	964.6	0.04	0
	245.169	226137	10	1
	246.17	21183.7	0.94	1
	247.108	2870.1	0.13	0
	247.172	827.7	0.04	0
	248.124	2853.2	0.13	0
	249.157	768.8	0.03	0
	250.118	925.1	0.04	0
	250.156	1246.6	0.06	0
	251.103	1113.9	0.05	0
	251.139	1618.3	0.07	0
	251.175	2887.2	0.13	0
	252.136	1106.6	0.05	0
	253.117	5257.3	0.23	0
	254.116	7107.4	0.31	0
	254.15	45861.3	2.03	1
	254.186	1348.9	0.06	0
	255.112	831.8	0.04	0
	255.156	4929.5	0.22	1
	256.091	809.8	0.04	0
	256.13	3452.2	0.15	1
	256.165	3155.8	0.14	1
	257.125	14278.7	0.63	0
	257.152	987.5	0.04	0
	257.163	1473.5	0.07	0
	258.107	8476.7	0.37	0
	258.145	4136.8	0.18	0
	259.093	4200.9	0.19	0
	260.197	859.5	0.04	0
	261.125	5755.6	0.25	0
	261.155	6917.5	0.31	0
	263.137	838.4	0.04	0
	264.134	972.8	0.04	0
	264.171	1022.4	0.05	0
	265.119	1173.5	0.05	0
	265.154	4671.1	0.21	1
	266.113	3842.5	0.17	0
	266.152	3048.5	0.13	1
	267.097	717.2	0.03	0
	267.133	2826.6	0.12	1
	268.094	1179.4	0.05	0
	268.165	64037.9	2.83	1
	268.2	4154.2	0.18	0
	269.125	746.4	0.03	0
	269.166	5870.6	0.26	1
	270.108	3109.5	0.14	0
	270.146	777.1	0.03	1
	270.182	3945	0.17	1
	271.107	924.8	0.04	0
	271.139	2923.4	0.13	0
	271.176	4207.3	0.19	0
	272.124	31687.9	1.4	1
	272.16	14015.2	0.62	0
	273.127	4695.2	0.21	1
	273.161	2244.8	0.1	0
	277.116	799.8	0.04	0
	278.113	10241.6	0.45	0
	278.149	2835.9	0.13	0
	280.165	11856.8	0.52	0
	280.198	1144.3	0.05	0
	281.169	1344.8	0.06	0
	281.198	2303.9	0.1	0
	282.109	3971.9	0.18	0
	282.146	5373.2	0.24	0
	282.181	23606	1.04	0
	282.212	969.3	0.04	0
	283.107	688.5	0.03	0
	283.14	1427.1	0.06	0
	283.182	4506.5	0.2	0
	284.093	1162.7	0.05	0
	284.124	27348.4	1.21	1
	284.16	20096.1	0.89	0
	284.193	2350.2	0.1	0
	285.124	2771	0.12	1
	285.155	15151.8	0.67	0
	285.192	2621.5	0.12	0
	286.104	2758.9	0.12	1
	286.141	5517.7	0.24	1
	287.105	1462.1	0.06	0
	287.136	1376.4	0.06	0
	288.133	1029.8	0.05	0
	289.154	9049.5	0.4	1
	292.129	87021.1	3.85	1
	292.164	5918.9	0.26	0
	292.2	2000.2	0.09	0
	293.131	12750.9	0.56	1
	294.111	1308.9	0.06	1
	294.144	6227.8	0.28	1
	294.178	1373.3	0.06	0
	295.137	701.5	0.03	0
	295.177	786.9	0.03	0
	296.125	2504.8	0.11	0
	296.161	9289	0.41	0
	296.197	33515.5	1.48	1
	297.119	8119.6	0.36	0
	297.156	7235.4	0.32	0
	297.199	5546.9	0.25	1
	298.142	2567.5	0.11	0
	298.176	12648.2	0.56	1
	298.207	982	0.04	1
	299.136	2431.2	0.11	0
	299.171	31544.9	1.39	1
	299.208	26811.3	1.19	0
	300.12	3182.9	0.14	0
	300.153	1245.8	0.06	0
	300.178	2646.9	0.12	1
	300.21	3000.6	0.13	0
	301.115	3375.3	0.15	0
	301.152	4006.6	0.18	1
	301.186	2940.6	0.13	1
	302.135	169749	7.51	1
	303.138	22023.5	0.97	1
	303.169	1737.7	0.08	0
	304.135	4228.9	0.19	1
	305.181	1044.1	0.05	0
	306.145	17302.3	0.77	1
	306.181	14970.1	0.66	0
	307.146	2888.4	0.13	1
	307.183	3002.2	0.13	0
	308.158	925.2	0.04	1
	309.158	3177	0.14	0
	309.192	47601.9	2.1	0
	310.108	1575.6	0.07	0
	310.14	4343.4	0.19	0
	310.174	44266.4	1.96	0
	311.135	2824.3	0.12	0
	311.172	19434.6	0.86	0
	311.209	1071.5	0.05	0
	312.155	1106042	48.91	1
	313.157	169361	7.49	1
	313.188	27624.5	1.22	0
	314.161	17311	0.77	1
	314.206	15707.4	0.69	0
	315.13	12543.8	0.55	1
	315.166	9516.4	0.42	0
	316.13	5753.4	0.25	1
	316.163	1156.9	0.05	0
	317.146	677	0.03	1
	318.144	8647.9	0.38	1
	318.18	5626.6	0.25	0
	319.164	3210.1	0.14	1
	320.124	7880.8	0.35	1
	320.157	1868.6	0.08	1
	321.159	1333.4	0.06	0
	322.14	3180.5	0.14	0
	323.135	2372.2	0.1	0
	323.172	3577.6	0.16	0
	324.156	1571.3	0.07	0
	324.191	20705.5	0.92	1
	325.149	1573	0.07	0
	325.188	15363.8	0.68	1
	325.224	4393.5	0.19	0
	326.174	4026.9	0.18	1
	327.13	17301	0.77	0
	327.202	519383	22.97	1
	328.144	2797.9	0.12	0
	328.206	88955.7	3.93	1
	329.145	4691.6	0.21	0
	329.182	18429.7	0.81	1
	329.21	4807.7	0.21	1
	330.132	2229.7	0.1	0
	330.165	55071.5	2.44	1
	331.13	1270.9	0.06	0
	331.167	8149.5	0.36	1
	332.163	1304.5	0.06	1
	334.176	29572.3	1.31	1
	335.134	5690.3	0.25	0
	335.176	9143.3	0.4	1
	336.119	3968.3	0.18	0
	337.151	5610.8	0.25	0
	337.187	2512.3	0.11	0
	338.171	4237	0.19	0
	339.128	2649.6	0.12	0
	339.166	7876.6	0.35	0
	339.203	8164.5	0.36	0
	339.24	6054.2	0.27	0
	340.151	11690.6	0.52	0
	340.188	6328.8	0.28	0
	341.148	4966.7	0.22	0
	341.182	56469	2.5	1
	341.219	7046.1	0.31	0
	342.168	5629.2	0.25	1
	342.216	12958.9	0.57	1
	343.162	1515.2	0.07	1
	343.2	5305.6	0.23	1
	345.14	9401.9	0.42	0
	345.177	9108.7	0.4	0
	346.14	1775.7	0.08	0
	346.177	14988.2	0.66	1
	347.186	4053.2	0.18	1
	348.152	808.1	0.04	1
	348.192	1428.6	0.06	1
	349.15	11991.4	0.53	1
	349.189	1184.4	0.05	0
	350.139	3116.1	0.14	1
	351.168	1620.6	0.07	1
	351.204	2862.7	0.13	0
	352.188	2992.5	0.13	0
	353.183	3390.6	0.15	0
	353.219	44171.8	1.95	0
	354.18	1096.4	0.05	0
	354.221	9475	0.42	0
	355.161	54265.8	2.4	1
	355.196	4287.9	0.19	0
	355.234	2126.9	0.09	0
	356.164	5981.8	0.26	1
	356.189	5301.9	0.23	0
	357.14	2522.8	0.11	1
	357.177	17568.5	0.78	1
	357.216	1087.8	0.05	0
	358.175	1678.1	0.07	0
	358.214	1549.6	0.07	0
	359.192	225974	9.99	1
	360.194	51032.9	2.26	1
	361.151	2303.7	0.1	0
	361.196	8050.1	0.36	1
	362.167	2635.3	0.12	0
	363.166	64803.5	2.87	1
	363.199	2958.7	0.13	0
	364.168	12959.1	0.57	1
	365.14	729.4	0.03	1
	365.18	7506.6	0.33	1
	365.219	2138.3	0.09	0
	366.204	1617.6	0.07	0
	367.16	2836	0.13	0
	367.196	3082	0.14	0
	367.235	12194.3	0.54	1
	367.274	1035.3	0.05	0
	368.155	7508.5	0.33	0
	368.196	2423.7	0.11	0
	368.234	1878.7	0.08	1
	369.144	1437	0.06	0
	369.178	9080.7	0.4	0
	370.206	25666.3	1.13	1
	370.246	4715.2	0.21	0
	371.151	1316.8	0.06	0
	371.197	7944.3	0.35	1
	372.191	1621.3	0.07	1
	373.171	115046	5.09	1
	374.171	18305.7	0.81	1
	374.211	4774.3	0.21	0
	375.164	6278.2	0.28	1
	375.212	1092.1	0.05	0
	376.188	6203	0.27	0
	377.219	63840.5	2.82	1
	378.221	13506.3	0.6	1
	379.229	3011.7	0.13	1
	380.221	4188.6	0.19	0
	381.172	1997.6	0.09	0
	381.214	14875.7	0.66	0
	382.208	12434.6	0.55	0
	383.154	2568.3	0.11	0
	383.191	35278.9	1.56	0
	383.231	6687.2	0.3	0
	384.151	964.5	0.04	0
	384.233	10821.4	0.48	0
	385.171	3572.2	0.16	0
	385.22	869.6	0.04	0
	386.165	13908.4	0.62	1
	386.203	1475.8	0.07	0
	387.167	1359.9	0.06	1
	388.181	5996.2	0.27	1
	388.224	2972.3	0.13	0
	389.182	21905.9	0.97	1
	389.222	1955.8	0.09	0
	390.197	5113.3	0.23	1
	391.2	15477.5	0.68	1
	392.197	1630.9	0.07	0
	393.175	2087.3	0.09	0
	393.213	20552.6	0.91	1
	393.252	2171.4	0.1	0
	394.217	5792.4	0.26	1
	395.194	4269.2	0.19	1
	395.265	20317	0.9	0
	396.269	5493.6	0.24	0
	397.206	1158.1	0.05	0
	397.247	3115.5	0.14	0
	398.17	6971.7	0.31	0
	398.24	38605.3	1.71	1
	399.144	4824.4	0.21	0
	399.238	6923.9	0.31	1
	400.213	4905.4	0.22	1
	400.256	4772.6	0.21	1
	401.203	102896	4.55	1
	402.207	20045.7	0.89	1
	403.156	1552.2	0.07	0
	403.196	7520	0.33	1
	403.241	2349.8	0.1	1
	404.241	956.8	0.04	0
	405.213	73475.4	3.25	1
	406.171	3587.8	0.16	0
	406.216	16949.2	0.75	1
	407.184	7959.8	0.35	1
	407.229	6674.5	0.3	1
	408.188	853.2	0.04	0
	408.233	2055.9	0.09	0
	409.208	23442.6	1.04	0
	410.242	107265	4.74	1
	411.185	5209.9	0.23	0
	411.23	37470.1	1.66	1
	412.182	5694.4	0.25	0
	412.226	15339.1	0.68	1
	413.179	984.8	0.04	0
	413.234	2853.2	0.13	0
	414.192	1125.4	0.05	0
	414.236	2994	0.13	0
	415.219	4521.5	0.2	0
	416.176	16270.7	0.72	0
	416.219	1693	0.07	0
	417.168	22391.2	0.99	1
	417.219	9613.9	0.43	0
	418.176	2834.9	0.13	1
	418.222	3471.9	0.15	0
	419.184	1439.6	0.06	1
	419.233	1278	0.06	0
	420.178	8436.7	0.37	1
	420.228	3540.8	0.16	0
	421.17	2741.5	0.12	1
	421.217	1970.7	0.09	0
	422.204	3521.5	0.16	1
	423.232	5268.2	0.23	0
	424.178	1013.6	0.04	0
	424.26	14745.1	0.65	0
	425.239	145892	6.45	1
	426.243	40554.6	1.79	1
	427.218	38041.7	1.68	1
	428.253	115288	5.1	1
	429.208	3610.7	0.16	0
	429.256	26185	1.16	1
	430.194	6927.2	0.31	0
	430.242	4440.5	0.2	1
	431.231	30618.2	1.35	1
	432.236	7634.8	0.34	1
	433.203	7335.9	0.32	1
	434.25	4967.6	0.22	0
	435.187	13405.7	0.59	0
	435.231	6088.5	0.27	0
	436.211	6798.8	0.3	0
	436.258	6515.5	0.29	0
	437.254	3009.6	0.13	0
	438.192	2437.1	0.11	0
	438.242	2804	0.12	0
	439.227	1022.5	0.05	0
	440.211	46874.1	2.07	1
	441.229	22011.5	0.97	1
	441.285	2566.6	0.11	0
	442.235	19796.9	0.88	1
	443.248	13164.7	0.58	0
	444.254	17631.6	0.78	1
	445.25	16067.6	0.71	1
	446.197	4620.4	0.2	0
	446.25	3191.2	0.14	1
	447.181	8364.2	0.37	0
	448.26	76944.7	3.4	1
	449.207	9286.7	0.41	0
	449.258	17983.6	0.8	1
	450.239	3235.7	0.14	1
	451.188	3898.9	0.17	0
	451.254	1507.1	0.07	0
	452.18	5152.3	0.23	0
	452.251	12033.6	0.53	0
	453.237	25549.8	1.13	1
	454.222	47457.4	2.1	1
	455.224	11087.7	0.49	1
	457.241	1518.1	0.07	0
	458.222	8482.3	0.38	0
	458.26	13908.1	0.62	1
	459.214	3142.1	0.14	0
	459.263	7597.3	0.34	1
	460.182	2589.3	0.11	0
	460.269	1695.6	0.07	1
	461.243	1444.3	0.06	0
	462.234	16021.2	0.71	1
	463.229	6577.5	0.29	1
	464.205	4341.5	0.19	1
	464.251	11658.1	0.52	1
	465.19	4908.8	0.22	1
	465.252	4256.3	0.19	0
	466.228	3338.8	0.15	0
	468.247	20898.7	0.92	0
	469.203	12141.7	0.54	0
	469.272	33869.9	1.5	1
	470.193	9975.4	0.44	0
	470.283	6397.2	0.28	1
	471.257	8742.1	0.39	1
	472.241	76452.1	3.38	1
	473.248	18849.6	0.83	1
	474.193	38921.4	1.72	0
	475.197	13417.8	0.59	0
	476.251	124107	5.49	1
	477.257	29946.4	1.32	1
	478.254	5837.4	0.26	1
	480.205	2510.8	0.11	0
	480.285	2481.7	0.11	0
	481.23	13527.6	0.6	0
	482.268	61119.3	2.7	1
	483.271	16701.6	0.74	1
	484.234	6187.1	0.27	0
	485.241	3344.7	0.15	0
	485.267	3747.8	0.17	0
	486.193	2110.8	0.09	1
	486.252	4065.5	0.18	0
	487.208	14818.3	0.66	1
	488.256	10719.6	0.47	0
	489.243	7159.2	0.32	0
	490.233	6139.8	0.27	0
	490.281	1426.4	0.06	0
	491.204	7369.3	0.33	1
	491.273	2565.9	0.11	0
	492.205	22660.6	1	1
	493.207	5717.3	0.25	1
	494.273	11029.3	0.49	0
	495.251	6601.7	0.29	0
	496.268	6943	0.31	0
	497.234	6477.2	0.29	0
	497.316	7366	0.33	0
	498.218	6623.1	0.29	0
	498.317	1057.5	0.05	0
	499.251	14890	0.66	1
	500.217	8116.7	0.36	0
	500.27	3030.9	0.13	1
	501.272	10510.7	0.46	1
	502.272	7875.2	0.35	0
	503.247	10662.6	0.47	0
	504.207	3447.9	0.15	0
	504.274	4561	0.2	0
	505.214	1715.5	0.08	0
	505.281	4422.6	0.2	0
	506.263	8049.1	0.36	0
	507.274	2982.4	0.13	0
	508.239	22942.3	1.01	1
	509.24	4729	0.21	1
	510.25	3699.8	0.16	1
	511.253	15345.8	0.68	1
	512.231	12787	0.57	0
	513.264	4045.9	0.18	0
	514.291	17757.7	0.79	0
	515.238	22957.4	1.02	1
	516.234	17411.6	0.77	1
	517.251	3447.9	0.15	1
	518.224	54204.9	2.4	1
	519.243	23845.8	1.05	1
	520.243	10706.4	0.47	1
	521.274	17144	0.76	1
	522.258	26226.4	1.16	1
	523.248	11015.6	0.49	1
	524.269	18282.5	0.81	1
	525.268	19619.2	0.87	1
	526.28	5424.8	0.24	1
	527.285	8244.4	0.36	1
	528.239	3808.5	0.17	0
	528.311	1192.1	0.05	0
	529.256	40003.7	1.77	0
	530.292	16050.8	0.71	0
	531.216	2599.6	0.11	0
	531.296	4776	0.21	0
	532.235	8455.1	0.37	0
	533.267	13495.6	0.6	1
	534.253	10625.3	0.47	1
	535.289	6178.6	0.27	1
	536.233	48511.8	2.15	0
	537.239	9132	0.4	0
	537.305	71057.9	3.14	0
	538.247	3422.3	0.15	0
	538.311	19571	0.87	0
	539.283	154527	6.83	1
	540.287	69088.6	3.06	1
	541.279	17693.7	0.78	1
	542.284	10057.1	0.44	1
	543.279	34250.1	1.51	1
	544.288	13792.4	0.61	1
	545.276	13086.1	0.58	1
	546.259	12830.3	0.57	1
	547.267	9915.6	0.44	1
	548.248	4580	0.2	1
	549.236	6194.4	0.27	1
	549.31	1290.1	0.06	0
	550.244	3530.2	0.16	1
	551.255	6016.4	0.27	1
	552.324	7449.5	0.33	0
	553.301	13693.3	0.61	0
	554.303	5577.4	0.25	0
	555.314	1.46026e+06	64.57	1
	556.317	432223	19.11	1
	557.31	110225	4.87	1
	558.303	27028.2	1.2	1
	559.29	18218.1	0.81	1
	560.276	15585.7	0.69	1
	561.307	22033.3	0.97	1
	562.306	9338.8	0.41	1
	563.293	6383.4	0.28	1
	564.266	11801.9	0.52	1
	565.288	26068.8	1.15	1
	566.288	17302.7	0.77	1
	567.317	13960.8	0.62	1
	568.264	13158.7	0.58	1
	569.259	17798	0.79	1
	570.336	8320.2	0.37	0
	571.31	5415.7	0.24	0
	572.299	10508.3	0.46	0
	573.283	13130.8	0.58	0
	574.276	6657.2	0.29	0
	575.243	74781.6	3.31	1
	576.245	23192.9	1.03	1
	577.302	33772.8	1.49	1
	578.305	11954.1	0.53	1
	579.315	4877.6	0.22	1
	580.309	4818.3	0.21	1
	581.293	5448	0.24	0
	582.286	37135.5	1.64	1
	583.298	42989.1	1.9	1
	584.306	12863.3	0.57	1
	585.329	23282.5	1.03	1
	586.279	37149.5	1.64	1
	587.281	29017.4	1.28	1
	588.294	8225.7	0.36	1
	589.225	3536.5	0.16	0
	589.296	4477.3	0.2	1
	590.288	33436.4	1.48	1
	591.288	15164.3	0.67	1
	592.306	10949.7	0.48	1
	593.272	51026.6	2.26	1
	594.272	21869.7	0.97	1
	595.31	20010.8	0.88	1
	596.315	7344.1	0.32	1
	597.245	3002	0.13	0
	597.33	2035.1	0.09	1
	598.321	6984.6	0.31	1
	599.283	7190.3	0.32	0
	600.307	47537.9	2.1	1
	601.318	24752.3	1.09	1
	602.314	7301.5	0.32	1
	603.273	5453.5	0.24	0
	604.286	9792.5	0.43	1
	605.293	58787.4	2.6	1
	606.299	20378.8	0.9	1
	607.312	14585.5	0.64	1
	608.323	4428.9	0.2	0
	609.332	1579.4	0.07	0
	610.32	75667.6	3.35	1
	611.306	105321	4.66	1
	612.309	31916.5	1.41	1
	613.316	9705.9	0.43	1
	614.323	6791.6	0.3	0
	615.23	986.3	0.04	0
	615.325	12721.8	0.56	0
	616.318	6625	0.29	0
	617.293	43470.1	1.92	0
	618.316	22456.7	0.99	0
	619.315	8213.1	0.36	1
	620.313	4368.9	0.19	1
	621.298	4331.1	0.19	1
	622.319	3140.2	0.14	1
	623.302	1181	0.05	0
	624.332	6954.1	0.31	0
	625.356	10870.1	0.48	1
	626.354	4326	0.19	1
	627.314	9025.1	0.4	0
	628.33	222295	9.83	1
	629.333	74497	3.29	1
	630.338	15112.1	0.67	1
	631.32	6099.9	0.27	0
	632.349	16716.9	0.74	1
	633.243	7156.5	0.32	0
	633.354	5819.8	0.26	1
	634.327	3600.1	0.16	1
	635.303	43534.9	1.93	1
	636.32	22661.1	1	1
	637.324	14068.9	0.62	1
	638.323	9208.1	0.41	0
	639.31	4488.2	0.2	0
	640.328	9807.7	0.43	0
	641.331	3709.4	0.16	1
	642.345	15780.5	0.7	1
	643.347	11825.1	0.52	1
	644.325	10546.1	0.47	1
	645.324	183947	8.13	1
	646.327	74562.9	3.3	1
	647.323	20632.9	0.91	1
	648.318	7465.7	0.33	0
	649.319	3979	0.18	0
	650.294	5943.6	0.26	0
	650.392	10130.1	0.45	1
	651.279	940.1	0.04	0
	651.388	3088.9	0.14	1
	653.364	8415.9	0.37	1
	654.347	39897.5	1.76	1
	655.35	16447.3	0.73	1
	656.326	7677.8	0.34	1
	657.323	8002.7	0.35	0
	658.347	8144	0.36	0
	659.356	4676.9	0.21	0
	660.347	10699.6	0.47	0
	661.317	16935	0.75	1
	662.32	13639	0.6	1
	663.343	13508.2	0.6	1
	664.331	70545.2	3.12	1
	665.329	30359.4	1.34	1
	666.337	8071.8	0.36	1
	667.331	3247.2	0.14	0
	668.399	125125	5.53	1
	669.405	46435.6	2.05	1
	670.304	12556.4	0.56	0
	670.408	6976.7	0.31	1
	671.374	32713.8	1.45	1
	672.371	19293.5	0.85	1
	673.355	6531.6	0.29	1
	674.315	33403	1.48	1
	675.312	11438.4	0.51	1
	676.357	4766.3	0.21	0
	678.346	38315.9	1.69	1
	679.348	15155.4	0.67	1
	680.354	3422.6	0.15	1
	681.357	100946	4.46	1
	682.344	161998	7.16	1
	683.346	57506.5	2.54	1
	684.347	14916.9	0.66	1
	685.353	9959.2	0.44	1
	686.359	9629.1	0.43	1
	687.363	3473	0.15	1
	688.33	97176.8	4.3	1
	689.339	42143.9	1.86	1
	690.271	4111.9	0.18	0
	690.367	7833.3	0.35	1
	691.267	918.1	0.04	0
	691.355	3447.8	0.15	0
	692.326	41199.2	1.82	1
	693.331	16549.5	0.73	1
	694.342	5019.4	0.22	1
	696.394	26085.2	1.15	1
	697.403	9810.1	0.43	1
	698.349	8969.1	0.4	0
	699.367	235512	10.41	1
	700.37	81233.5	3.59	1
	701.374	21708.9	0.96	1
	702.312	13654.1	0.6	0
	703.382	17212.7	0.76	1
	704.372	9463.4	0.42	1
	705.374	4534.3	0.2	1
	706.341	100826	4.46	1
	707.342	35599.4	1.57	1
	708.346	9114.6	0.4	1
	709.371	4067.6	0.18	0
	710.375	5425	0.24	1
	711.37	11426.6	0.51	1
	712.372	4653.4	0.21	1
	713.387	1236.3	0.05	1
	714.395	6884.8	0.3	0
	715.385	6201.8	0.27	0
	716.362	94236.8	4.17	1
	717.364	38880.4	1.72	1
	718.364	11395.1	0.5	1
	719.339	10672.3	0.47	1
	720.351	4672.8	0.21	1
	721.356	8853.5	0.39	1
	722.359	2987.4	0.13	1
	725.419	328759	14.54	1
	726.422	127544	5.64	1
	727.428	30379.2	1.34	1
	728.325	3788.9	0.17	0
	728.425	3852.8	0.17	0
	729.341	3034.2	0.13	0
	730.38	7625.6	0.34	1
	731.341	4867.6	0.22	0
	731.398	5350.6	0.24	1
	732.33	5696.5	0.25	0
	733.385	4222.4	0.19	1
	734.38	8286.6	0.37	1
	735.382	8096.8	0.36	1
	736.378	4052.3	0.18	1
	738.375	8765.1	0.39	1
	739.365	17758.9	0.79	1
	740.364	7318.1	0.32	1
	741.367	4229.1	0.19	1
	742.364	3687.7	0.16	0
	743.383	5665.4	0.25	0
	744.373	4495.8	0.2	0
	745.35	18600.4	0.82	1
	746.361	23832	1.05	1
	747.362	8483.2	0.38	1
	748.388	11552.3	0.51	1
	749.344	12542.7	0.55	1
	750.347	6041.1	0.27	1
	752.39	1351.2	0.06	0
	753.404	3351.4	0.15	0
	754.409	1494	0.07	0
	755.383	4389.2	0.19	1
	756.386	27899.9	1.23	1
	757.39	11872	0.52	1
	758.378	9593.2	0.42	1
	759.403	10799.3	0.48	1
	760.391	14870.3	0.66	1
	761.39	10828.1	0.48	1
	762.395	5097.1	0.23	1
	763.364	19692.5	0.87	1
	764.364	8820	0.39	1
	765.37	1337.2	0.06	1
	766.362	2725.3	0.12	0
	767.432	29673.5	1.31	1
	768.442	11176.9	0.49	1
	769.389	9976.4	0.44	1
	770.411	5964.1	0.26	1
	771.379	2904.8	0.13	0
	772.396	4828.5	0.21	1
	773.388	11558.6	0.51	1
	774.373	8032.7	0.36	1
	775.378	6041	0.27	1
	776.379	3613.3	0.16	0
	777.41	15068.5	0.67	1
	778.414	7140.2	0.32	1
	779.408	1226.8	0.05	1
	780.424	3121.1	0.14	1
	781.408	4010.2	0.18	1
	782.399	1307.9	0.06	1
	783.388	2940.8	0.13	1
	784.374	3539.3	0.16	0
	785.358	7708.2	0.34	0
	786.374	5251.4	0.23	0
	787.399	87913	3.89	1
	788.403	39447.4	1.74	1
	789.405	11907.9	0.53	1
	790.405	5832.2	0.26	1
	791.397	9588.9	0.42	1
	792.393	6976.3	0.31	1
	793.396	1602.3	0.07	1
	796.396	980.9	0.04	0
	797.393	2648.9	0.12	0
	798.425	6584.6	0.29	1
	799.417	5836.9	0.26	1
	800.397	6508.4	0.29	1
	801.394	7410.8	0.33	0
	802.363	18066.8	0.8	0
	803.366	24459.9	1.08	0
	804.364	9509.2	0.42	0
	805.409	54373.5	2.4	1
	806.404	28727.7	1.27	1
	807.398	10606.8	0.47	1
	808.395	3247.8	0.14	1
	809.388	3254.5	0.14	1
	810.382	1583	0.07	1
	812.393	1159.8	0.05	0
	813.38	4627.5	0.2	0
	814.405	5155.1	0.23	0
	815.395	14144.7	0.63	0
	816.416	8195.9	0.36	1
	817.412	18804.5	0.83	1
	818.41	11692.6	0.52	1
	819.404	3845.9	0.17	1
	820.385	23741.8	1.05	1
	821.389	11503.6	0.51	1
	822.389	3297.2	0.15	1
	824.452	1598.5	0.07	0
	826.41	4350.4	0.19	1
	827.394	18509.5	0.82	1
	828.397	10423.3	0.46	1
	829.403	4703.8	0.21	1
	830.415	6094.4	0.27	0
	831.395	10997.6	0.49	1
	832.415	8526.2	0.38	1
	833.417	4362.9	0.19	1
	834.433	12333.6	0.55	1
	835.436	6466.7	0.29	1
	836.441	1550.4	0.07	1
	844.419	40968.4	1.81	1
	845.411	53059.5	2.35	1
	846.412	23695	1.05	1
	847.408	5823.3	0.26	1
	848.412	14395.9	0.64	1
	849.421	5480.5	0.24	1
	850.414	1213.4	0.05	1
	851.458	5698.8	0.25	1
	852.453	7671.8	0.34	1
	853.454	4576.2	0.2	1
	854.442	1515.9	0.07	1
	856.42	7140.8	0.32	1
	857.419	6566.4	0.29	1
	858.414	3910.4	0.17	1
	859.413	1521.8	0.07	0
	860.426	935.9	0.04	0
	862.43	80843.4	3.57	1
	863.434	37475.6	1.66	1
	864.432	11805.3	0.52	1
	865.432	3316.8	0.15	1
	866.409	3105.9	0.14	0
	869.472	15533.8	0.69	1
	870.477	10205.7	0.45	1
	871.472	3977.4	0.18	1
	872.464	3069.6	0.14	0
	873.45	5365.2	0.24	1
	874.433	19847.1	0.88	1
	875.436	10910.5	0.48	1
	876.433	3177.6	0.14	1
	877.432	975.2	0.04	0
	883.437	4960	0.22	1
	884.418	28993.2	1.28	1
	885.421	15466.9	0.68	1
	886.442	5064	0.22	1
	888.482	188636	8.34	1
	889.485	97646.5	4.32	1
	890.486	28405.8	1.26	1
	891.463	15515.2	0.69	1
	892.465	6264.6	0.28	1
	894.446	3110.7	0.14	1
	895.464	9489.2	0.42	1
	896.46	7798.6	0.34	1
	897.473	6633.5	0.29	1
	898.444	5953.9	0.26	1
	899.453	4113.1	0.18	1
	900.475	4509.8	0.2	1
	901.442	58043.2	2.57	1
	902.432	104909	4.64	1
	903.431	42405.6	1.88	1
	904.434	14222.7	0.63	1
	905.441	4049.2	0.18	1
	915.455	9060.7	0.4	1
	916.444	27210.3	1.2	1
	917.449	12681.3	0.56	1
	918.47	7227.1	0.32	1
	919.453	170521	7.54	1
	920.455	83492	3.69	1
	921.458	26009.3	1.15	1
	922.46	4833.4	0.21	1
	924.479	2737.7	0.12	0
	926.472	1596.9	0.07	0
	928.462	1213.3	0.05	0
	930.494	6277.2	0.28	1
	931.503	4865	0.22	1
	932.48	1394.8	0.06	1
	933.469	16882	0.75	1
	934.474	9064	0.4	1
	935.463	3385.7	0.15	1
	942.5	1134.5	0.05	0
	943.5	4759.1	0.21	1
	944.48	6029.8	0.27	1
	945.48	2745	0.12	1
	959.52	122908	5.43	1
	960.523	65988.2	2.92	1
	961.519	27458.5	1.21	1
	962.511	7599.2	0.34	1
	963.503	1344.9	0.06	1
	969.486	2185.4	0.1	1
	970.498	3967.8	0.18	1
	971.498	2715.9	0.12	1
	973.489	1214.4	0.05	0
	980.477	1066.8	0.05	0
	986.526	6954	0.31	1
	987.52	11696.6	0.52	1
	988.525	6967.2	0.31	1
	989.504	2732.7	0.12	1
	996.517	5116.9	0.23	1
	997.502	12328.2	0.55	1
	998.506	8180.5	0.36	1
	999.48	6359.1	0.28	1
	1000.49	3076.1	0.14	1
	1001.52	1332	0.06	0
	1004.54	7125.1	0.32	1
	1005.54	2836.8	0.13	1
	1014.52	30502.1	1.35	1
	1015.52	37851.9	1.67	1
	1016.52	16587.4	0.73	1
	1017.49	37652.7	1.66	1
	1018.49	18891.9	0.84	1
	1019.48	6018.2	0.27	1
	1020.5	1140.8	0.05	1
	1030.56	105376	4.66	1
	1031.56	60843.9	2.69	1
	1032.54	84964.4	3.76	1
	1033.54	44624.9	1.97	1
	1034.54	12575.9	0.56	1
	1035.54	3156.5	0.14	1
	1098.56	4803.1	0.21	1
	1099.55	1193.2	0.05	1
	1116.56	12259.5	0.54	1
	1117.57	7457.8	0.33	1
	1118.56	1592.7	0.07	1
	1129.59	2456.9	0.11	0
	1141.59	5959.6	0.26	1
	1142.58	3113.8	0.14	1
	1143.59	2892.8	0.13	1
	1159.6	44365.5	1.96	1
	1160.6	29246.1	1.29	1
	1161.6	10760.8	0.48	1
	1162.61	1552.3	0.07	0
	1211.63	2807.4	0.12	1
	1212.62	1309	0.06	1
	1229.65	1225	0.05	0
	1242.63	3412.7	0.15	1
	1243.64	1521.7	0.07	1
	1260.65	95480.2	4.22	1
	1261.65	67235.4	2.97	1
	1262.65	24348.1	1.08	1
	1263.66	5636.4	0.25	1
	1264.65	1288.3	0.06	1
	1325.67	3940.6	0.17	1
	1326.67	4069.7	0.18	1
	1341.72	1235.5	0.05	0
	1342.72	1194.4	0.05	0
	1343.69	12874.3	0.57	1
	1344.68	11583.8	0.51	1
	1345.69	4866.1	0.22	1
	1359.72	48356.2	2.14	1
	1360.41	1345.5	0.06	0
	1360.72	34753	1.54	1
	1361.72	15479.9	0.68	1
	1362.73	2877.2	0.13	1
	1482.76	1294.6	0.06	0
	1568.82	1248.1	0.06	1
	1569.83	5054.6	0.22	1
	1570.82	4877.8	0.22	1
	1571.81	2621.6	0.12	1
	1586.85	84323.3	3.73	1
	1587.85	77128.4	3.41	1
	1588.85	35752.5	1.58	1
	1589.85	12687.8	0.56	1
	1590.84	3084.5	0.14	1

## Sheet: Fig 6
30-V HCD MS/MS m/z 736.4573, peak list and assignments.
								protein:	GP40
	PEAK LIST								ASSIGNMENTS									Precursor
									peptide = (myristate)-GC(palmitate)SSSKPETK									Meas. m/z	δ (ppm)
	SPECTRUM - MS								Meas. m/z	Calc. m/z	δ (Da)	δ (ppm)	Rel. Int. (%)	z	Annotation	Formula		736.457	1.1
	02-17-2015_WTD_120min_QE+.raw								147.113	147.113	0.0001	0.7	30.48	1	y1	C6H14N2O2
	FTMS + p NSI d Full ms2 736.96@hcd30.00 [100.00-1525.00]								161.038	161.038	0.0001	0.5	2.93	1	b2 (-palm -myr)	C5H8N2O2S
	Scan #: 18776								248.161	248.161	0.0002	0.9	72.32	1	y2	C10H21N3O4
	RT: 107.74								268.227	268.228	-0.0005	-1.8	60.52	1	b1	C16H29NO2
	m/z	Intensity	Relative	Charge					371.236	371.236	-0.0002	-0.5	13.73	1	b2 (-palm)	C19H34N2O3S
									377.204	377.203	0.0005	1.4	3.55	1	y3	C15H28N4O7
	100.022	4073.2	1.78	0					399.269	399.268	0.0009	2.3	0.77	1	b2 (-myr)	C21H38N2O3S
	101.06	1565.6	0.68	0					474.256	474.256	0.0005	1	100	1	y4	C20H35N5O8
	101.071	818	0.36	0					602.352	602.351	0.0011	1.8	12.95	1	y5	C26H47N7O9
	101.108	5520.7	2.41	0					609.466	609.466	-0.0005	-0.7	2.02	1	b2	C35H64N2O4S
	102.056	1649.9	0.72	0					689.384	689.383	0.0007	1	22.59	1	y6	C29H52N8O11
	103.076	1410.9	0.62	0					776.416	776.415	0.0007	1	29.85	1	y7	C32H57N9O13
	107.086	552.4	0.24	0					863.448	863.447	0.0007	0.8	26.1	1	y8	C35H62N10O15
	109.102	31904.3	13.95	1					927.615	927.612	0.0024	2.6	0.77	1	y6 (+palm)	C45H82N8O12
	110.105	5072.4	2.22	1					966.456	966.456	-0.0003	-0.3	7.92	1	y9 (-palm)	C38H67N11O16S
	111.056	3675	1.61	0					986.516	986.523	-0.0067	-6.8	1.84	1	b8 (-palm)	C44H75N9O14S
	111.092	402.9	0.18	1					1014.65	1014.64	0.0071	7	1.31	1	y7 (+palm)	C48H87N9O14
	111.117	15806.5	6.91	1					1023.48	1023.48	0.0022	2.1	0.6	1	M (-palm -myr)	C40H70N12O17S
	112.12	3538.2	1.55	0					1087.56	1087.57	-0.009	-8.3	0.29	1	b9 (-palm)	C48H82N10O16S
	115.033	795.9	0.35	0					1095.7	1095.71	-0.0063	-5.7	0.33	1	b7	C55H98N8O12S
	115.075	394	0.17	0					1101.68	1101.68	-0.0003	-0.2	1.43	1	y8 (+palm)	C51H92N10O16
	115.087	460	0.2	0					1204.69	1204.69	0.0003	0.2	4.17	1	y9	C54H97N11O17S
	117.048	487.6	0.21	0					1224.75	1224.75	-0.0057	-4.6	1.02	1	b8	C60H105N9O15S
	117.091	849.1	0.37	0					1233.68	1233.68	0.0023	1.9	6.29	1	M (-palm)	C54H96N12O18S
	118.033	478.5	0.21	0					1261.7	1261.71	-0.0071	-5.6	0.92	1	M (-myr)	C56H100N12O18S
	120.081	1927.3	0.84	0
	121.044	428.6	0.19	0
	121.102	1353.5	0.59	0
	123.082	325.9	0.14	0
	123.117	20224.6	8.84	1
	123.126	736.8	0.32	0
	124.121	4377.2	1.91	1
	125.133	5711.2	2.5	1
	126.136	550.3	0.24	0
	127.05	3132.9	1.37	0
	127.148	402.3	0.18	0
	128.017	867	0.38	0
	129.066	8200.6	3.58	0
	129.102	141848	62.01	1
	130.087	45812.4	20.03	0
	130.106	8147.7	3.56	1
	131.053	4336.8	1.9	0
	131.07	443.5	0.19	0
	131.09	3123.5	1.37	1
	131.107	455.9	0.2	1
	133.043	10011.7	4.38	0
	133.086	5036	2.2	0
	135.011	2590.7	1.13	0
	135.081	378.1	0.17	0
	135.117	574.7	0.25	0
	136.076	461	0.2	0
	137.133	12849.2	5.62	1
	138.136	3130.9	1.37	1
	139.05	2752.9	1.2	0
	139.086	396.2	0.17	0
	139.112	422	0.18	1
	139.149	630.8	0.28	1
	141.102	604.1	0.26	0
	141.127	446	0.19	0
	143.119	343.2	0.15	0
	145.043	12750.7	5.57	0
	146.028	1432.8	0.63	0
	146.046	543.1	0.24	0
	147.077	8098.8	3.54	0
	147.113	69713.8	30.48	1
	148.08	485.4	0.21	0
	148.117	3658.6	1.6	1
	149.025	386.2	0.17	0
	149.045	505.4	0.22	0
	149.132	559.9	0.24	1
	151.006	401.9	0.18	0
	151.148	5263.5	2.3	1
	152.152	1483.1	0.65	1
	153.066	533.1	0.23	0
	153.164	762	0.33	1
	155.082	367.4	0.16	0
	156.045	442.6	0.19	0
	157.048	712.2	0.31	0
	157.061	16467.7	7.2	0
	157.135	350.6	0.15	0
	158.064	571.2	0.25	0
	158.154	652	0.29	0
	161.038	6709.7	2.93	0
	161.131	377	0.16	0
	162.042	358.2	0.16	0
	162.076	1429.3	0.62	0
	163.053	9354.9	4.09	0
	163.149	382	0.17	0
	165.164	2851.5	1.25	0
	166.167	1547.9	0.68	0
	167.056	617.9	0.27	0
	167.118	1798.9	0.79	0
	167.18	682.1	0.3	0
	168.078	386.5	0.17	0
	169.097	591.7	0.26	0
	171.113	1467.8	0.64	0
	173.022	429	0.19	0
	173.038	1845.9	0.81	0
	175.071	7193.1	3.14	0
	175.12	485.3	0.21	0
	177.113	443.2	0.19	0
	178.053	529.9	0.23	0
	179.179	1571.7	0.69	0
	181.098	386	0.17	0
	183.077	1308.7	0.57	0
	183.152	361.6	0.16	0
	184.073	12139.7	5.31	1
	185.077	1509	0.66	1
	185.129	4046.8	1.77	0
	186.079	351.1	0.15	1
	186.124	1525.6	0.67	0
	187.108	2743.9	1.2	0
	191.049	6166.1	2.7	0
	191.179	370.7	0.16	0
	193.195	2684.6	1.17	0
	194.199	562.1	0.25	0
	195.113	549.4	0.24	0
	196.072	4272.9	1.87	0
	198.088	1416.1	0.62	0
	198.124	11704.8	5.12	1
	199.108	6011.9	2.63	0
	199.126	978.3	0.43	1
	202.065	1405.4	0.61	0
	203.048	524.3	0.23	0
	204.134	3192.8	1.4	0
	208.073	385.8	0.17	0
	208.95	365	0.16	0
	210.027	352.2	0.15	0
	211.206	42652	18.65	1
	212.048	587.5	0.26	0
	212.139	7264.1	3.18	0
	212.209	6314.9	2.76	1
	213.123	3745.1	1.64	0
	213.141	614.8	0.27	0
	213.211	359.2	0.16	1
	214.064	359	0.16	0
	214.082	2977.9	1.3	0
	214.128	346.3	0.15	0
	215.049	486.6	0.21	0
	216.134	40361.7	17.64	1
	217.137	3869.3	1.69	1
	219.099	1507	0.66	0
	221.226	1368	0.6	0
	225.044	1326.6	0.58	0
	226.083	2259	0.99	0
	226.12	391.2	0.17	0
	226.155	2002.1	0.88	0
	227.103	25389.3	11.1	1
	228.106	2757	1.21	1
	230.06	1398.6	0.61	0
	230.15	31800.4	13.9	1
	231.098	453.2	0.2	0
	231.134	3283.6	1.44	0
	231.154	3483.6	1.52	1
	232.075	756.6	0.33	0
	239.096	1341.7	0.59	0
	239.237	17190.6	7.51	0
	240.135	809.6	0.35	0
	240.232	39153.7	17.12	1
	241.236	6034	2.64	1
	242.06	5979.6	2.61	0
	244.093	4170.2	1.82	0
	244.167	359.8	0.16	0
	248.161	165434	72.32	1
	249.164	19934.6	8.71	1
	249.258	7518.7	3.29	0
	250.118	628.8	0.27	0
	250.165	1637	0.72	1
	250.261	5490.1	2.4	0
	251.264	611.2	0.27	0
	254.15	389	0.17	0
	257.161	521.4	0.23	0
	259.169	801.3	0.35	0
	260.07	6354.7	2.78	0
	261.075	490	0.21	0
	261.155	511.3	0.22	0
	265.179	501.9	0.22	0
	267.146	6594.8	2.88	0
	267.268	56901.7	24.87	0
	268.13	1775.8	0.78	0
	268.227	138445	60.52	1
	268.272	46571.3	20.36	0
	269.231	24785.4	10.84	1
	269.274	5876.3	2.57	0
	270.235	2463.5	1.08	1
	270.318	378.5	0.17	0
	272.159	497.6	0.22	0
	275.089	1422.4	0.62	0
	277.217	417.6	0.18	0
	278.149	559.5	0.24	0
	282.146	743	0.32	0
	284.125	1657	0.72	0
	284.157	386.6	0.17	0
	284.295	820.3	0.36	0
	285.011	1352.5	0.59	0
	285.127	508.9	0.22	0
	285.156	4796.5	2.1	0
	285.185	473.2	0.21	0
	285.278	10585.5	4.63	1
	286.163	371.9	0.16	0
	286.282	8852.8	3.87	1
	287.286	1690.4	0.74	1
	295.175	513	0.22	0
	296.166	379.3	0.17	0
	296.259	9036.4	3.95	0
	297.21	586.5	0.26	0
	297.235	3157.6	1.38	0
	298.244	628.5	0.27	0
	298.274	4669.4	2.04	0
	299.06	808	0.35	0
	299.172	583.4	0.26	0
	299.278	1336.3	0.58	0
	300.156	672.4	0.29	0
	303.166	8011.6	3.5	1
	304.168	1364.1	0.6	1
	309.188	377.9	0.17	0
	310.14	4970.5	2.17	0
	310.176	2398.1	1.05	0
	313.273	2017	0.88	0
	314.251	87335.6	38.18	1
	315.159	385.4	0.17	0
	315.254	16246.4	7.1	1
	316.25	3622.8	1.58	1
	317.091	848.7	0.37	0
	317.248	438.8	0.19	0
	319.14	420.7	0.18	0
	322.311	1868.4	0.82	0
	323.173	613.4	0.27	0
	324.237	713.7	0.31	0
	325.231	853.2	0.37	0
	327.166	453	0.2	0
	327.202	802.9	0.35	0
	328.15	29812	13.03	1
	329.09	733.1	0.32	0
	329.152	4569.8	2	1
	330.156	383.1	0.17	1
	336.166	399	0.17	0
	337.152	1075.2	0.47	0
	337.187	3240.8	1.42	0
	337.248	18040.8	7.89	1
	338.252	3880.8	1.7	1
	341.016	1390.9	0.61	0
	341.183	2306	1.01	0
	341.305	147751	64.59	0
	342.243	5554.3	2.43	0
	342.309	161016	70.39	1
	343.248	4364.8	1.91	0
	343.311	29832.7	13.04	1
	344.245	529.9	0.23	0
	344.317	2461	1.08	1
	345.184	438	0.19	0
	345.238	367.5	0.16	0
	345.697	557.9	0.24	0
	346.16	5859.8	2.56	1
	347.1	3078.2	1.35	0
	347.165	809.3	0.35	1
	354.177	2097.5	0.92	0
	355.07	2527.4	1.1	0
	355.161	495.8	0.22	0
	355.199	7709.8	3.37	0
	356.2	1468.4	0.64	0
	359.029	9212.1	4.03	0
	359.193	13086.4	5.72	0
	359.315	4066.1	1.78	0
	360.195	2027.2	0.89	0
	360.319	4684.8	2.05	0
	361.322	1291.4	0.56	0
	363.171	640.6	0.28	0
	365.112	572.2	0.25	0
	367.198	525.1	0.23	0
	367.295	780.4	0.34	0
	368.104	533.1	0.23	0
	369.176	534.8	0.23	0
	371.236	31413.8	13.73	1
	371.273	1447.6	0.63	0
	372.188	2325.3	1.02	0
	372.239	6966.7	3.05	1
	373.238	811.9	0.35	1
	376.259	793	0.35	0
	377.038	382.2	0.17	0
	377.204	8124.9	3.55	1
	377.272	1920.1	0.84	0
	378.207	1367.6	0.6	1
	378.279	2075.9	0.91	0
	379.706	599.2	0.26	0
	380.426	393.7	0.17	0
	381.299	762.3	0.33	0
	382.207	433	0.19	0
	383.192	2003.8	0.88	0
	383.272	7266.8	3.18	0
	384.273	1904.9	0.83	0
	387.187	2765.1	1.21	0
	388.712	5596	2.45	2
	389.212	1833.8	0.8	2
	390.198	3609.9	1.58	0
	391.202	435.4	0.19	0
	393.214	799.9	0.35	0
	393.257	1670.7	0.73	1
	394.209	501.4	0.22	0
	394.257	1115.6	0.49	1
	395.226	525.1	0.23	0
	395.289	1409.3	0.62	1
	396.286	3354.9	1.47	0
	399.269	1767.8	0.77	0
	400.219	582.6	0.25	0
	401.278	779.6	0.34	0
	405.704	618.7	0.27	0
	406.215	1288.8	0.56	0
	406.27	28507.3	12.46	1
	407.194	1569	0.69	0
	407.219	446.1	0.2	0
	407.274	7055.6	3.08	1
	408.274	583.5	0.26	1
	411.221	4137.1	1.81	0
	411.272	3965.6	1.73	0
	412.223	822	0.36	0
	412.265	4705.8	2.06	1
	413.265	561.5	0.25	1
	414.712	489.1	0.21	0
	415.322	435.2	0.19	0
	418.994	645.4	0.28	0
	420.223	719.9	0.31	0
	422.248	2874.9	1.26	0
	423.219	2390.5	1.05	0
	423.726	527.2	0.23	0
	424.219	2455.8	1.07	0
	424.279	11692.9	5.11	1
	425.203	2401.5	1.05	0
	425.284	2238.7	0.98	1
	426.204	374.9	0.16	0
	429.091	1351.3	0.59	0
	429.277	1931.2	0.84	0
	430.225	524.4	0.23	0
	430.277	4502.7	1.97	0
	431.278	1587.8	0.69	0
	432.227	10216.6	4.47	2
	432.729	4639.2	2.03	2
	433.231	1365.7	0.6	2
	435.276	424.5	0.19	0
	436.353	2437.9	1.07	0
	438.235	12832.8	5.61	1
	439.239	3431.8	1.5	1
	440.259	6472.7	2.83	1
	441.261	1929.7	0.84	0
	442.228	3585.6	1.57	0
	449.219	1958.6	0.86	2
	449.723	1338.6	0.59	2
	456.246	31574.1	13.8	1
	457.192	791.3	0.35	0
	457.249	7008.1	3.06	1
	458.269	4377.2	1.91	1
	459.269	1418	0.62	1
	462.277	1387.6	0.61	0
	465.305	707.7	0.31	0
	468.291	456.8	0.2	0
	470.238	419.3	0.18	0
	473.29	393.8	0.17	0
	474.256	228751	100	1
	474.724	820.2	0.36	0
	475.259	51854.7	22.67	1
	476.262	8851.9	3.87	1
	480.291	7110.6	3.11	1
	481.292	2830.6	1.24	1
	483.732	4741.3	2.07	2
	484.236	3870.3	1.69	2
	484.727	551.7	0.24	2
	485.234	547.1	0.24	2
	486.391	517.3	0.23	0
	487.249	721.9	0.32	0
	491.268	2343.8	1.02	0
	493.227	513.3	0.22	0
	494.23	525.2	0.23	0
	498.302	3710.6	1.62	1
	499.3	1378.3	0.6	1
	503.236	525	0.23	0
	507.255	619.4	0.27	0
	508.244	1396.4	0.61	0
	509.281	12943.1	5.66	1
	510.283	3607	1.58	1
	511.247	2353.2	1.03	1
	512.25	1776.3	0.78	1
	512.746	615.6	0.27	0
	515.28	394	0.17	0
	517.309	457.8	0.2	0
	523.386	1374.8	0.6	0
	525.268	3931	1.72	0
	526.259	2073.2	0.91	0
	527.292	8897.8	3.89	1
	528.296	2184.1	0.95	1
	529.262	5324.6	2.33	1
	530.267	815.3	0.36	0
	537.318	556.5	0.24	0
	543.276	2973.6	1.3	1
	544.274	489.3	0.21	1
	545.302	822.3	0.36	1
	549.31	640.4	0.28	0
	550.315	528.7	0.23	0
	551.344	410.1	0.18	0
	557.335	713.3	0.31	0
	561.289	1564.3	0.68	0
	566.327	850.8	0.37	1
	567.325	3566.5	1.56	1
	568.321	1555.6	0.68	1
	580.273	455.3	0.2	0
	584.34	7811.2	3.41	1
	584.835	754.2	0.33	0
	585.339	6612.8	2.89	1
	586.331	1848.6	0.81	1
	588.298	439.6	0.19	0
	591.341	1507.3	0.66	2
	591.846	568.3	0.25	2
	593.842	3263.7	1.43	2
	594.346	1486.4	0.65	2
	594.847	626.1	0.27	2
	594.938	1325.9	0.58	0
	595.936	521	0.23	0
	596.311	1974.5	0.86	0
	598.283	2900.4	1.27	0
	602.352	29624.1	12.95	0
	602.851	2709.7	1.18	0
	603.354	11807	5.16	0
	604.357	2879.2	1.26	0
	605.356	431.5	0.19	0
	608.335	3143.9	1.37	0
	608.841	2375.7	1.04	0
	609.466	4619.6	2.02	0
	610.468	1534.4	0.67	0
	612.297	3279.6	1.43	0
	613.307	748.8	0.33	0
	614.322	3864.5	1.69	0
	615.325	775	0.34	0
	616.295	8052.8	3.52	0
	617.348	8249.7	3.61	2
	617.845	5193.4	2.27	2
	618.343	3155.8	1.38	2
	618.84	723.2	0.32	2
	630.308	4568.2	2	0
	631.317	660.4	0.29	0
	631.863	414	0.18	0
	648.32	2112.2	0.92	1
	649.315	507.2	0.22	1
	653.363	645.3	0.28	1
	654.35	2792.7	1.22	1
	655.346	637.6	0.28	1
	668.504	603.2	0.26	0
	668.957	816.6	0.36	0
	671.373	7431.6	3.25	1
	672.371	2866.3	1.25	1
	681.325	1439	0.63	0
	689.384	51681.5	22.59	1
	690.385	17427.7	7.62	1
	691.39	3227.9	1.41	1
	699.332	2944	1.29	0
	701.297	1791.9	0.78	0
	702.29	469.4	0.21	0
	712.484	811.6	0.35	0
	713.428	659.9	0.29	0
	717.346	4098.4	1.79	1
	718.342	1466.4	0.64	1
	719.305	1818	0.79	0
	720.304	457.4	0.2	0
	723.371	2806.4	1.23	0
	724.394	1781.8	0.78	0
	725.398	493.4	0.22	0
	735.354	2024.2	0.88	0
	735.496	3286.9	1.44	0
	736.475	5090.1	2.23	0
	736.96	4440.6	1.94	0
	737.17	814.6	0.36	0
	737.495	6387.6	2.79	0
	738.496	676.6	0.3	0
	740.394	714.5	0.31	1
	741.385	2787	1.22	1
	742.39	524.5	0.23	1
	747.512	2843.8	1.24	1
	748.51	694.9	0.3	1
	758.406	9234.6	4.04	1
	759.408	3999.4	1.75	1
	760.415	1580.5	0.69	1
	765.519	2141.1	0.94	1
	766.524	831.1	0.36	1
	776.416	68292.1	29.85	1
	777.419	25891.2	11.32	1
	778.425	5481.1	2.4	1
	779.43	576.3	0.25	0
	802.334	744.6	0.33	0
	810.389	3128.7	1.37	1
	811.395	758.4	0.33	1
	820.352	1584.4	0.69	1
	821.351	518.9	0.23	1
	827.429	1515.2	0.66	0
	828.401	3954.2	1.73	1
	829.418	1478.5	0.65	1
	839.485	503.1	0.22	0
	840.586	759.8	0.33	0
	841.586	707.6	0.31	0
	845.438	8395.8	3.67	1
	846.442	3807.3	1.66	1
	847.441	578.7	0.25	1
	852.553	593.1	0.26	0
	853.558	529.8	0.23	0
	854.526	504.1	0.22	0
	863.448	59702.1	26.1	1
	864.451	26026.8	11.38	1
	865.454	6136.2	2.68	1
	866.452	1370.3	0.6	1
	897.431	2218.9	0.97	1
	898.437	683.1	0.3	1
	915.443	1439.1	0.63	0
	927.615	1770	0.77	0
	930.428	636.6	0.28	0
	931.417	566.1	0.25	0
	939.521	1677.5	0.73	1
	940.511	649.5	0.28	1
	948.444	3679.3	1.61	1
	949.44	2561.7	1.12	1
	950.465	504.1	0.22	1
	957.532	1758.5	0.77	1
	958.529	1769.3	0.77	1
	959.53	583.1	0.25	1
	966.456	18126	7.92	1
	967.461	8231.4	3.6	1
	968.484	4680	2.05	1
	969.502	1602.1	0.7	0
	986.516	4214.4	1.84	0
	987.532	1672.7	0.73	0
	1005.46	482.7	0.21	0
	1014.65	2993.8	1.31	1
	1015.64	1739.4	0.76	1
	1023.48	1367.3	0.6	1
	1024.48	646	0.28	1
	1041.59	471.5	0.21	0
	1058.59	603.2	0.26	0
	1060.58	440.6	0.19	0
	1069.58	430.5	0.19	0
	1070.56	477.2	0.21	0
	1073.64	1330.3	0.58	1
	1074.65	563.5	0.25	1
	1083.67	599.7	0.26	0
	1087.56	655.8	0.29	0
	1095.7	762.4	0.33	0
	1096.71	648.2	0.28	0
	1101.68	3278.3	1.43	1
	1102.68	2144.2	0.94	1
	1103.69	413.5	0.18	1
	1105.59	562.1	0.25	0
	1186.67	2738.9	1.2	1
	1187.67	1726.2	0.75	1
	1189.67	511.2	0.22	0
	1196.75	676.1	0.3	0
	1204.69	9527.5	4.16	1
	1205.68	5857.3	2.56	1
	1206.71	3574.7	1.56	1
	1207.71	1472.7	0.64	1
	1215.67	2049.9	0.9	1
	1216.66	1804.1	0.79	1
	1217.66	535.3	0.23	1
	1224.75	2335.9	1.02	1
	1225.75	1640.1	0.72	1
	1226.74	773.5	0.34	1
	1233.68	14378.8	6.29	1
	1234.68	9369.3	4.1	1
	1235.69	4208.6	1.84	1
	1261.7	2104.8	0.92	1
	1262.7	701.9	0.31	1
	1263.71	482.9	0.21	1

## Sheet: Fig S1
45-V HCD Fragmentation, samer precursor as Fig 2. Peak list and assignments.
								protein:	GP40
	PEAK LIST								ASSIGNMENTS									Precursor
									peptide= (31)DVPVEGSSSSSSSSSSSSSSSSSTSTVAPANK(62) + 20HexNAcs									Meas. m/z	δ (ppm)
	SPECTRUM - MS								Meas. m/z	Calc. m/z	δ (Da)	δ (ppm)	Rel. Int. (%)	z	Annotation	Formula		1757.23	-0.6
	03-11-2015_WTD_120min_45V_QE+.raw								215.103	215.103	0.0003	1.2	2.74	1	b2	C9H14N2O4
	FTMS + p NSI d Full ms2 1758.23@hcd45.00 [210.00-6000.00]								261.156	261.156	0.0001	0.3	34.45	1	y2	C10H20N4O4
	Scan #: 3987								312.155	312.155	-0.0006	-1.9	5.48	1	b3	C14H21N3O5
	RT: 17.96								332.193	332.193	-0.0001	-0.4	12.24	1	y3	C13H25N5O5
	m/z	Intensity	Relative	Charge					411.236	411.224	0.0118	28.7	7.29	1	b4	C19H30N4O6
									429.246	429.246	0.0003	0.7	100	1	y4	C18H32N6O6
	211.144	406.9	0.34	0					500.283	500.283	0.0005	1	44.47	1	y5	C21H37N7O7
	212.139	783.9	0.66	0					540.258	540.266	-0.0082	-15.2	2.14	1	b5	C24H37N5O9
	214.082	550.4	0.47	0					597.287	597.288	-0.0007	-1.1	0.8	1	b6	C26H40N6O10
	214.156	447.6	0.38	0					599.354	599.351	0.003	4.9	6.16	1	y6	C26H46N8O8
	215.103	3244.3	2.74	0					684.318	684.32	-0.0021	-3.1	1.64	1	b7	C29H45N7O12
	215.138	853	0.72	0					700.4	700.399	0.0017	2.4	5.67	1	y7	C30H53N9O10
	217.082	557.7	0.47	0					787.432	787.431	0.0007	0.8	6.84	1	y8	C33H58N10O12
	221.128	734.5	0.62	0					888.493	888.479	0.0148	16.6	2.97	1	y9	C37H65N11O14
	222.123	2677.9	2.26	0					974.402	974.431	-0.0295	-30.3	2	1	b8 *	C40H63N9O19
	224.201	343.7	0.29	0					975.523	975.511	0.0119	12.2	4.42	1	y10	C40H70N12O16
	225.135	643.2	0.54	0					1032.45	1032.45	-0.0029	-2.8	0.48	1	b11	C41H65N11O20
	226.083	2705.1	2.29	0					1061.44	1061.46	-0.0264	-24.9	1.58	1	b9 *	C43H68N10O21
	226.118	13175.2	11.14	1					1062.55	1062.54	0.0084	7.9	4.22	1	y11	C43H75N13O18
	227.066	544.7	0.46	0					1148.46	1148.5	-0.0307	-26.7	0.82	1	b10 *	C46H73N11O23
	227.102	888.1	0.75	0					1149.58	1149.57	0.0046	4	4.42	1	y12	C46H80N14O20
	227.122	1458.1	1.23	1					1235.49	1235.53	-0.0347	-28.1	0.58	1	b11 *	C49H78N12O25
	228.101	353.2	0.3	1					1236.62	1236.61	0.0118	9.5	3.65	1	y13	C49H85N15O22
	229.118	2304.6	1.95	0					1322.53	1322.56	-0.0308	-23.3	0.69	1	b12 *	C52H83N13O27
	236.102	337.6	0.29	0					1323.63	1323.64	-0.0043	-3.2	3.41	1	y14	C52H90N16O24
	238.082	828.6	0.7	0					1410.67	1410.67	0.0001	0.1	3.53	1	y15	C55H95N17O26
	238.119	505.7	0.43	0					1497.69	1497.72	-0.0308	-20.6	3.32	1	y9 ***	C61H104N14O29
	240.096	447.4	0.38	0					1497.69	1497.7	-0.0169	-11.3	3.32	1	y16	C58H100N18O28
	240.135	3616	3.06	0					1584.74	1584.75	-0.0092	-5.8	2.96	1	y10 ***	C64H109N15O31
	243.145	5440.5	4.6	0					1584.74	1584.73	0.0048	3	2.96	1	y17	C61H105N19O30
	244.093	2782	2.35	0					1671.77	1671.78	-0.0152	-9.1	2.75	1	y11 ***	C67H114N16O33
	244.129	13088.8	11.06	1					1671.77	1671.77	-0.0013	-0.8	2.75	1	y18	C64H110N20O32
	244.152	737.8	0.62	0					1758.8	1758.81	-0.0172	-9.8	2.64	1	y12 ***	C70H119N17O35
	245.131	1582.5	1.34	1					1758.8	1758.8	-0.0033	-1.9	2.64	1	y19	C67H115N21O34
	249.123	2289	1.93	0					1845.79	1845.84	-0.0513	-27.8	2.23	1	y13 ***	C73H124N18O37
	250.084	513.4	0.43	0					1845.79	1845.83	-0.0373	-20.2	2.23	1	y20	C70H120N22O36
	252.135	346.3	0.29	0					1932.85	1932.88	-0.0255	-13.2	1.26	1	y14 ***	C76H129N19O39
	254.113	1572.2	1.33	0					1932.85	1932.86	-0.0116	-6	1.26	1	y21	C73H125N23O38
	255.111	413.3	0.35	0					2019.87	2019.91	-0.0394	-19.5	1.27	1	y15 ***	C79H134N20O41
	255.144	811.3	0.69	0					2019.87	2019.89	-0.0255	-12.6	1.27	1	y22	C76H130N24O40
	256.092	2964	2.51	0					2106.89	2106.94	-0.0475	-22.6	1.53	1	y16 ***	C82H139N21O43
	258.107	458.7	0.39	0					2106.89	2106.93	-0.0336	-16	1.53	1	y23	C79H135N25O42
	261.156	40758.3	34.45	1					2193.96	2193.97	-0.0098	-4.5	1.22	1	y17 ***	C85H144N22O45
	262.159	4606.2	3.89	1					2193.96	2193.96	0.0042	1.9	1.22	1	y24	C82H140N26O44
	263.16	506.5	0.43	1					2280.96	2281	-0.0437	-19.2	0.77	1	y18 ***	C88H149N23O47
	266.15	790.9	0.67	0					2280.96	2280.99	-0.0298	-13.1	0.77	1	y25	C85H145N27O46
	268.093	1009.3	0.85	0					2367.97	2368.05	-0.0796	-33.6	0.75	1	y12 6*	C94H158N20O50
	270.145	869.3	0.73	0					2367.97	2368.04	-0.0657	-27.8	0.75	1	y19 ***	C91H154N24O49
	272.124	750	0.63	0					2367.97	2368.02	-0.0518	-21.9	0.75	1	y26	C88H150N28O48
	274.103	719.7	0.61	0					2424.98	2425.04	-0.0648	-26.7	1.38	1	y27	C90H153N29O49
	277.094	417.1	0.35	0					2424.98	2424.99	-0.0086	-3.5	1.38	1	b13 6*	C95H153N19O54
	278.076	550.7	0.47	0					2424.98	2424.97	0.0053	2.2	1.38	1	b20 ***	C92H149N23O53
	280.13	512	0.43	0					2426.01	2426.07	-0.06	-24.7	1.43	1	y15 5*	C95H160N22O51
	283.11	693.7	0.59	0					2426.01	2426.05	-0.046	-19	1.43	1	y22 **	C92H156N26O50
	283.14	19042.7	16.1	0					2750.22	2750.21	0.014	5.1	0.72	1	y30	C105H176N32O54
	284.122	8234.9	6.96	0					2964.24	2964.3	-0.0631	-21.3	0.54	1	aglycon peptide	C114H190N34O58
	285.125	437.9	0.37	0
	286.104	461.7	0.39	0
	286.139	832.1	0.7	0
	288.154	468	0.4	0
	294.145	507.3	0.43	0
	295.103	1763.8	1.49	0
	296.087	401.6	0.34	0
	297.123	625.7	0.53	0
	297.154	3719.4	3.14	0
	298.175	1713.1	1.45	0
	300.165	544.7	0.46	0
	301.118	891.3	0.75	0
	301.15	8730.9	7.38	1
	302.154	599.7	0.51	1
	307.104	704.4	0.6	0
	308.16	830.6	0.7	0
	309.122	351.7	0.3	0
	309.157	1789	1.51	0
	312.05	463	0.39	0
	312.155	6486.2	5.48	1
	313.114	1980.5	1.67	0
	313.156	704.1	0.6	1
	314.1	463.7	0.39	0
	314.182	429.1	0.36	1
	315.132	533.3	0.45	0
	315.164	2807.9	2.37	0
	323.17	411.7	0.35	0
	324.166	409.7	0.35	0
	325.113	1606.2	1.36	0
	325.149	1287.2	1.09	0
	326.171	19802.6	16.74	1
	327.139	341.2	0.29	0
	327.173	3633.4	3.07	1
	331.124	2390.4	2.02	0
	332.193	14484.7	12.24	1
	333.196	2630.7	2.22	1
	335.17	509	0.43	0
	336.158	525.5	0.44	0
	337.15	954.2	0.81	0
	341.181	885.3	0.75	0
	342.179	3319.3	2.81	0
	343.125	1995.5	1.69	0
	347.098	932.9	0.79	0
	349.138	551.6	0.47	0
	352.123	588.1	0.5	0
	353.108	532.7	0.45	0
	353.145	429.7	0.36	0
	353.183	848.1	0.72	0
	354.178	5896.5	4.98	0
	355.123	541.1	0.46	0
	355.161	3546.4	3	0
	361.135	620.3	0.52	0
	364.125	706.3	0.6	0
	365.109	1737.5	1.47	0
	370.134	487.3	0.41	0
	372.188	2556.3	2.16	1
	373.134	741.5	0.63	0
	373.181	388.4	0.33	1
	382.137	1675.6	1.42	0
	383.12	624.5	0.53	0
	383.192	7179.4	6.07	1
	383.234	497.2	0.42	0
	384.195	1457.6	1.23	1
	385.135	435.5	0.37	0
	393.219	396.2	0.33	0
	394.137	2075.7	1.75	0
	394.209	3230.7	2.73	0
	395.201	630.7	0.53	0
	400.146	2609.6	2.21	0
	400.218	638.2	0.54	0
	411.236	8627.2	7.29	0
	412.147	2500.1	2.11	0
	412.221	10954.7	9.26	1
	413.219	2352.1	1.99	1
	418.155	2300	1.94	0
	424.223	555.5	0.47	0
	425.201	543.6	0.46	0
	429.246	118311	100	1
	430.155	1473	1.24	0
	430.249	26326.1	22.25	1
	431.252	3850.7	3.25	1
	431.304	482.3	0.41	0
	436.171	795.6	0.67	0
	439.161	437.9	0.37	0
	441.201	2787.2	2.36	0
	442.234	631.6	0.53	0
	451.157	588.7	0.5	0
	452.15	1085.7	0.92	0
	452.214	3537.6	2.99	0
	457.165	667.3	0.56	0
	463.157	460	0.39	0
	464.146	568.7	0.48	0
	464.21	406.6	0.34	0
	465.19	455.7	0.39	0
	465.249	2667	2.25	1
	466.245	492.8	0.42	1
	469.166	1925.5	1.63	0
	470.165	993.4	0.84	0
	470.225	5196.6	4.39	1
	471.231	700	0.59	1
	475.177	371.4	0.31	0
	481.173	698.9	0.59	0
	482.159	397	0.34	0
	482.273	8045.7	6.8	1
	483.192	528.7	0.45	0
	483.259	5478.2	4.63	1
	484.26	1564.3	1.32	1
	486.267	498.7	0.42	0
	487.177	2620.2	2.21	0
	487.248	525.9	0.44	0
	488.241	473.4	0.4	0
	493.184	442.4	0.37	0
	498.216	896.5	0.76	0
	499.18	2110.3	1.78	0
	500.283	52613.5	44.47	1
	501.286	12385.9	10.47	1
	502.288	1849.1	1.56	1
	504.207	466.7	0.39	0
	505.19	809.5	0.68	0
	511.256	638.9	0.54	0
	512.265	436.6	0.37	0
	517.189	763.4	0.65	0
	521.166	490.1	0.41	0
	521.237	3078.2	2.6	1
	522.226	874.8	0.74	1
	523.202	649.1	0.55	0
	526.192	606.9	0.51	0
	527.171	618.4	0.52	0
	527.248	440.5	0.37	0
	529.187	520.4	0.44	0
	529.261	811.8	0.69	0
	536.289	459.3	0.39	0
	538.189	961.9	0.81	0
	539.25	3685.5	3.12	1
	540.258	2530.5	2.14	1
	544.202	692	0.58	0
	551.172	500.8	0.42	0
	556.198	2026.2	1.71	0
	557.258	1837.5	1.55	0
	562.212	643.5	0.54	0
	567.238	478.5	0.4	0
	568.197	558.3	0.47	0
	569.197	495.3	0.42	0
	569.287	534.6	0.45	0
	574.209	2938.1	2.48	1
	575.206	659.8	0.56	1
	585.252	1988.6	1.68	0
	586.215	607.6	0.51	0
	587.206	390.4	0.33	0
	590.263	568	0.48	0
	591.243	788.3	0.67	0
	592.22	1704.2	1.44	0
	597.287	947.5	0.8	0
	598.284	832.4	0.7	0
	599.271	438.7	0.37	0
	599.354	7285.7	6.16	1
	600.352	2430.1	2.05	1
	604.226	753.3	0.64	0
	608.272	2697	2.28	1
	609.264	646.1	0.55	1
	610.244	618.4	0.52	1
	625.217	717.9	0.61	0
	626.285	2706.4	2.29	1
	627.277	404.7	0.34	1
	631.235	514.6	0.43	0
	632.287	478	0.4	0
	643.227	1307.7	1.11	0
	644.294	736	0.62	0
	655.239	706.7	0.6	0
	661.247	2529.7	2.14	1
	662.253	461.8	0.39	1
	672.278	653.5	0.55	0
	673.249	1790.4	1.51	0
	675.26	454.7	0.38	0
	678.287	468.9	0.4	0
	679.255	851.4	0.72	0
	684.318	1941.4	1.64	1
	685.321	717.4	0.61	1
	691.252	595.2	0.5	0
	695.294	1808.7	1.53	1
	696.304	888.8	0.75	1
	697.278	559.5	0.47	1
	700.286	713.9	0.6	0
	700.4	6712.8	5.67	1
	701.402	2621.1	2.22	1
	703.324	478.7	0.4	0
	712.256	500.7	0.42	0
	713.321	2913.7	2.46	1
	714.307	612.3	0.52	1
	730.263	1627.7	1.38	0
	731.315	887.6	0.75	0
	735.324	529.5	0.45	0
	737.302	523.8	0.44	0
	741.306	504.4	0.43	0
	742.27	729.2	0.62	0
	748.277	2130.4	1.8	1
	749.279	488.2	0.41	1
	753.335	574.9	0.49	0
	759.302	515.4	0.44	0
	760.288	827.2	0.7	0
	762.286	479.9	0.41	0
	765.325	728.4	0.62	0
	766.284	1767.6	1.49	0
	772.334	751	0.63	0
	776.311	497	0.42	0
	778.279	621.4	0.53	0
	782.329	2492.8	2.11	1
	783.324	596.6	0.5	1
	784.3	679.2	0.57	1
	787.297	655.4	0.55	0
	787.432	8096.3	6.84	0
	788.449	2677	2.26	0
	790.364	618.4	0.52	0
	796.291	494.7	0.42	0
	799.276	509.6	0.43	0
	800.338	2129.8	1.8	1
	801.345	698.3	0.59	1
	806.346	626.8	0.53	0
	810.322	541.3	0.46	0
	817.297	714.5	0.6	0
	818.34	876.3	0.74	0
	819.344	446.5	0.38	0
	822.362	544.6	0.46	0
	823.314	615.1	0.52	0
	835.315	1712.7	1.45	0
	835.975	484	0.41	0
	836.317	567.7	0.48	0
	840.373	574.2	0.49	0
	841.358	574.5	0.49	0
	842.363	668	0.56	0
	847.32	688.2	0.58	0
	849.323	576.9	0.49	0
	851.348	590.7	0.5	0
	852.331	457.4	0.39	0
	853.32	793.4	0.67	0
	859.367	512.2	0.43	0
	868.32	613.5	0.52	0
	869.36	2434.5	2.06	0
	871.319	623.5	0.53	0
	875.357	549.2	0.46	0
	886.322	554.8	0.47	0
	887.356	1762	1.49	0
	888.493	3511.5	2.97	1
	889.479	2406.9	2.03	1
	892.343	637.7	0.54	0
	893.361	580.3	0.49	0
	905.373	765.2	0.65	0
	906.372	537.5	0.45	0
	910.365	655	0.55	0
	915.369	458.6	0.39	0
	922.339	909	0.77	0
	923.351	508.3	0.43	0
	926.372	499.3	0.42	0
	927.407	665.5	0.56	0
	928.395	729.7	0.62	0
	940.345	569.7	0.48	0
	946.405	962.5	0.81	0
	947.398	487.5	0.41	0
	956.389	2355	1.99	1
	957.396	543	0.46	1
	974.402	2368.8	2	0
	975.523	5230	4.42	1
	976.504	1773.6	1.5	1
	977.519	679.3	0.57	1
	980.387	627.1	0.53	0
	992.394	803.7	0.68	0
	997.402	564	0.48	0
	1002.4	494.7	0.42	0
	1009.39	586.8	0.5	0
	1015.42	686.8	0.58	0
	1020.41	655.6	0.55	0
	1021.4	482.7	0.41	0
	1027.37	889.3	0.75	0
	1032.45	564.8	0.48	1
	1033.44	1694.9	1.43	1
	1043.42	910	0.77	0
	1049.42	761.2	0.64	0
	1051.44	680.8	0.58	0
	1061.44	1864.6	1.58	0
	1062.55	4990.4	4.22	1
	1063.54	2415.2	2.04	1
	1064.56	596.9	0.5	1
	1079.45	576	0.49	0
	1120.47	583.7	0.49	0
	1130.45	657.9	0.56	0
	1148.46	968.4	0.82	0
	1149.58	5227.2	4.42	1
	1150.59	2951.8	2.49	1
	1151.58	814.3	0.69	1
	1166.47	750.7	0.63	0
	1172.47	575.3	0.49	0
	1207.5	666.6	0.56	0
	1217.48	829.2	0.7	0
	1225.51	644.8	0.54	0
	1235.49	685.4	0.58	0
	1236.62	4318.1	3.65	1
	1237.62	3080.9	2.6	1
	1238.6	769.6	0.65	1
	1304.53	733.4	0.62	0
	1322.53	821.6	0.69	0
	1323.63	4036.3	3.41	1
	1324.64	3240.9	2.74	1
	1376.1	601.5	0.51	0
	1410.67	4179.6	3.53	1
	1411.67	2785.8	2.35	1
	1412.67	987.9	0.84	1
	1432.57	628.9	0.53	0
	1497.69	3928.2	3.32	1
	1498.68	2403.9	2.03	1
	1584.74	3506.4	2.96	1
	1585.72	2810.5	2.38	1
	1586.73	782.9	0.66	1
	1671.77	3253.9	2.75	1
	1672.77	2853.4	2.41	1
	1673.74	730.7	0.62	1
	1741.76	672.8	0.57	0
	1758.8	3123.7	2.64	1
	1759.81	2906	2.46	1
	1760.79	730.1	0.62	1
	1845.79	2638.3	2.23	1
	1846.8	2500.4	2.11	1
	1847.81	1516.3	1.28	1
	1932.85	1487.8	1.26	1
	1933.83	1887.9	1.6	1
	1934.83	925.8	0.78	1
	1946.73	647.8	0.55	0
	2019.87	1504.8	1.27	1
	2020.87	2074.6	1.75	1
	2106.89	1811	1.53	1
	2107.9	1814.1	1.53	1
	2193.96	1438.5	1.22	0
	2194.92	1855.3	1.57	0
	2280.96	905.2	0.77	0
	2281.94	941.3	0.8	0
	2321.95	842.5	0.71	0
	2322.95	842.7	0.71	0
	2367.97	885	0.75	0
	2424.98	1638.5	1.38	0
	2426.01	1694.2	1.43	0
	2427.03	812.9	0.69	0
	2537.04	652	0.55	0
	2555.07	657.1	0.56	0
	2750.22	857.1	0.72	0
	2751.18	1604.1	1.36	0
	2752.14	835	0.71	0
	2964.24	635.3	0.54	0
	2965.2	736.8	0.62	0
	2966.29	695.5	0.59	0
	5963.4	592.5	0.5	0

## Sheet: Fig S3
								protein:	GP900
	PEAK LIST								ASSIGNMENTS									Precursor
									peptide = (609)KPTTTTTTTTTTTTK(623) + 3HexNAcs									Meas. m/z	δ (ppm)
	SPECTRUM - MS								Meas. m/z	Calc. m/z	δ (Da)	δ (ppm)	Rel. Int. (%)	z	Annotation	Formula		732.028	-0.1
	02-17-2015_WTD_120min_QE+.raw								147.113	147.113	0.0001	0.7	5.28	1	y1	C6H14N2O2
	FTMS + p NSI d Full ms2 732.36@hcd30.00 [100.00-2265.00]								226.155	226.155	0.0001	0.4	15.36	1	b2	C11H19N3O2
	Scan #: 3178								248.161	248.161	0.0003	1.3	5.75	1	y2	C10H21N3O4
	RT: 14.53								327.203	327.203	-0.0001	-0.2	2.02	1	b3	C15H26N4O4
	m/z	Intensity	Relative	Charge					349.208	349.208	0.0001	0.4	5.11	1	y3	C14H28N4O6
									428.248	428.25	-0.0026	-6	1.73	1	b4	C19H33N5O6
	100.567	272.5	0.48	0					450.254	450.256	-0.0018	-4.1	2.45	1	y4	C18H35N5O8
	101.108	903.9	1.6	0					529.296	529.298	-0.0016	-3.1	0.75	1	b5	C23H40N6O8
	102.055	1099.5	1.95	0					551.305	551.303	0.0014	2.5	1.02	1	y5	C22H42N6O10
	108.045	2812.2	4.99	0					630.348	630.346	0.0025	3.9	0.75	1	b6	C27H47N7O10
	109.029	2229.3	3.96	0					652.346	652.351	-0.0049	-7.5	1.89	1	y6	C26H49N7O12
	112.051	7869.8	13.96	1					731.398	731.393	0.0046	6.3	0.93	1	b7	C31H54N8O12
	112.087	251.8	0.45	0					753.393	753.399	-0.006	-7.9	2.06	1	y7	C30H56N8O14
	113.054	327	0.58	1					754.391	754.383	0.0085	11.3	0.91	1	y5*	C30H55N7O15
	116.071	337.9	0.6	0					792.919	792.92	-0.0007	-0.9	6.57	2	M	C65H117N17O28
	121.934	280.8	0.5	0					832.432	832.441	-0.0095	-11.4	0.74	1	b8	C35H61N9O14
	122.06	258.5	0.46	0					854.442	854.447	-0.005	-5.8	2.6	1	y8	C34H63N9O16
	126.055	55405.2	98.31	1					933.486	933.489	-0.0031	-3.3	0.9	1	b9	C39H68N10O16
	127.039	4900	8.69	0					955.485	955.494	-0.0095	-10	2.75	1	y9	C38H70N10O18
	127.059	3353.7	5.95	1					956.491	956.478	0.0129	13.4	1.92	1	y7*	C38H69N9O19
	129.102	6073.1	10.78	0					1056.53	1056.54	-0.0105	-9.9	2.85	1	y10	C42H77N11O20
	130.087	935.8	1.66	0					1057.53	1057.53	0.0047	4.4	0.53	1	y8*	C42H76N10O21
	136.062	35965.6	63.81	0					1135.58	1135.58	-0.0041	-3.6	0.9	1	b11	C47H82N12O20
	137.065	1444.9	2.56	0					1157.58	1157.59	-0.0128	-11	2.48	1	y11	C46H84N12O22
	138.055	44181.1	78.39	1					1158.58	1158.57	0.0055	4.7	0.83	1	y9*	C46H83N11O23
	139.059	3404.5	6.04	1					1236.61	1236.63	-0.024	-19.4	0.69	1	b12	C51H89N13O22
	140.07	340.9	0.6	1					1258.62	1258.64	-0.0149	-11.8	2.81	1	y12	C50H91N13O24
	140.385	271.5	0.48	0					1259.62	1259.62	-0.0006	-0.5	2.21	1	y10*	C50H90N12O25
	144.066	45679.1	81.05	1					1337.68	1337.68	-0.0041	-3	0.6	1	b13	C55H96N14O24
	145.049	1718.2	3.05	0					1359.67	1359.68	-0.0112	-8.3	3.56	1	y13	C54H98N14O26
	145.069	2577.4	4.57	1					1360.67	1360.67	0.0052	3.8	2.56	1	y11	C54H97N13O27
	147.113	2976	5.28	0					1361.66	1361.65	0.01	7.4	0.67	1	y9**	C54H96N12O28
	150.055	1049	1.86	0					1439.71	1439.71	0.0038	2.7	0.74	1	b12*	C59H102N14O27
	152.057	17216.4	30.55	1					1456.75	1456.74	0.0075	5.1	3.9	1	y14	C59H105N15O27
	153.06	953.9	1.69	1					1584.83	1584.83	0.0021	1.3	10.71	1	M	C65H117N17O28
	157.097	383	0.68	0
	159.077	493.8	0.88	0
	161.391	223	0.4	0
	163.06	1055.7	1.87	0
	165.138	348.6	0.62	0
	168.066	15229.8	27.02	1
	169.069	1398.5	2.48	1
	175.12	578.4	1.03	0
	176.057	2456.5	4.36	0
	176.995	1106.4	1.96	0
	179.398	236	0.42	0
	181.098	306.6	0.54	0
	185.093	1338.8	2.38	0
	186.076	56359.4	100	1
	187.08	4635	8.22	1
	188.083	304.8	0.54	1
	192.052	1178.6	2.09	0
	193.083	4338.5	7.7	1
	194.067	388	0.69	0
	194.088	265	0.47	1
	199.108	1478.4	2.62	0
	203.102	460.5	0.82	0
	204.087	49665.2	88.12	1
	205.09	4167.2	7.39	1
	206.092	499.4	0.89	1
	208.144	264.6	0.47	0
	209.078	22786.1	40.43	1
	209.13	1820.3	3.23	0
	210.081	2308.3	4.1	1
	211.094	1294.4	2.3	1
	226.083	492.2	0.87	0
	226.155	8654.3	15.36	1
	227.159	1082.5	1.92	1
	230.149	481.1	0.85	0
	231.062	1388.4	2.46	0
	232.083	1051.1	1.86	0
	241.083	301.1	0.53	0
	245.076	528.2	0.94	0
	248.161	3240	5.75	0
	249.073	498.1	0.88	0
	250.095	292.9	0.52	0
	255.109	482.4	0.86	0
	265.165	507.7	0.9	0
	268.13	416.2	0.74	0
	271.986	416.7	0.74	0
	272.135	331.6	0.59	0
	282.142	328.1	0.58	0
	286.139	460.5	0.82	0
	287.981	566.5	1.01	0
	289.163	298.2	0.53	0
	291.182	272.2	0.48	0
	300.156	370.2	0.66	0
	306.049	1264.3	2.24	0
	307.032	1782.9	3.16	0
	307.113	265.4	0.47	0
	309.036	295.7	0.52	0
	309.191	319.2	0.57	0
	312.048	1710.6	3.04	0
	327.203	1138.6	2.02	0
	329.013	398.6	0.71	0
	330.06	3806.1	6.75	1
	331.063	255.2	0.45	1
	346.054	343.8	0.61	0
	348.07	3027.7	5.37	0
	348.938	300.5	0.53	0
	349.208	2879	5.11	0
	354.085	261.5	0.46	0
	386.016	597.3	1.06	0
	403.205	331.7	0.59	0
	410.028	439.9	0.78	0
	410.239	314.9	0.56	0
	420.79	260.1	0.46	0
	426.02	292.3	0.52	0
	428.036	336.4	0.6	0
	428.248	973.1	1.73	0
	442.96	376.6	0.67	0
	444.095	400	0.71	0
	450.254	1381.2	2.45	0
	465.985	298.5	0.53	0
	500.05	321.7	0.57	0
	519.056	574	1.02	0
	524.056	1568	2.78	0
	529.296	424.4	0.75	0
	540.05	585.9	1.04	0
	542.068	2262.3	4.01	1
	543.073	286.7	0.51	1
	551.305	575.1	1.02	0
	605.3	312.7	0.55	0
	612.334	431.4	0.77	0
	630.348	421.3	0.75	0
	652.346	1066.6	1.89	0
	731.398	526.2	0.93	0
	753.393	1162.1	2.06	1
	754.391	511	0.91	1
	783.918	470.6	0.83	0
	784.412	416.6	0.74	0
	784.908	537	0.95	0
	792.919	3700.1	6.57	2
	793.423	2963.1	5.26	2
	793.922	1511.6	2.68	2
	794.416	359.9	0.64	2
	814.433	374.5	0.66	0
	832.432	419.7	0.74	0
	854.442	1463.9	2.6	1
	855.449	364.8	0.65	1
	894.957	402.1	0.71	0
	933.486	508.2	0.9	0
	955.485	1549.5	2.75	1
	956.491	1079.3	1.92	1
	992.442	520.9	0.92	0
	1022.47	391.6	0.69	0
	1056.53	1608.7	2.85	1
	1057.53	296.8	0.53	1
	1118.57	320.8	0.57	0
	1135.58	505.4	0.9	0
	1157.58	1399.8	2.48	1
	1158.58	466.7	0.83	1
	1159.59	342.1	0.61	1
	1207.47	346.7	0.62	0
	1236.61	389.2	0.69	0
	1258.62	1585.8	2.81	1
	1259.62	1247.6	2.21	1
	1337.68	339.1	0.6	0
	1341.66	1041.2	1.85	1
	1342.67	535.6	0.95	1
	1359.67	2005.6	3.56	1
	1360.67	1442.3	2.56	1
	1361.66	376.4	0.67	1
	1439.71	417.6	0.74	0
	1456.75	2198.8	3.9	1
	1457.72	1296.2	2.3	1
	1458.72	478.6	0.85	1
	1549.75	342	0.61	0
	1566.81	487.7	0.87	0
	1567.79	513.7	0.91	0
	1568.79	528.9	0.94	0
	1584.83	6034.9	10.71	1
	1585.84	5502.7	9.76	1
	1586.84	2021.7	3.59	1
	1587.84	590.4	1.05	0
	1588.87	359.4	0.64	0
	1690.07	384.3	0.68	0
	1791.98	332.6	0.59	0
